# Supplementary material for: 2-(4-Fluoro­phen­yl)-1-(phenyl­sulfin­yl)­naphtho­[2,1-b]furan
Source: Acta Crystallogr Sect E Struct Rep Online. 2011 Aug 27;67(Pt 9):o2479. doi: 10.1107/S1600536811034155 (PMC3200676; doi:10.1107/S1600536811034155)
Supplement: Supplementary file 1 [file e-67-o2479-sup1.cif]

##############################################################################
###                                                                        ###
###           Electronic papers (Acta Crystallographica Section C)         ###
###                                                                        ###
##############################################################################
#                                                                            #
# This paper is published electronically. It meets the data-validation       #
# criteria for publication in Acta Crystallographica Section C.              #
# The submission has been checked by a Section C Co-editor though the text   #
# in _publ_section_comments is the responsibility of the authors.            #
#                                                                            #
# Electronic papers are listed in the printed contents pages of an issue of  #
# Acta Crystallographica Section C within two months of acceptance and are   #
# available by email and via the online contents pages for that issue.       #
#                                                                            #
# Software is freely available for graphical display of the structure(s) in  #
# this CIF.  For information consult the CIF home page http://www.iucr.org/  #
# cif/home.html                                                              #
#                                                                            #
#            Copyright International Union of Crystallography                #
#                                                                            #
##############################################################################
data_global
_audit_creation_method     'form.cif (version 2.0)'
_journal_data_validation_number     ?
_journal_date_recd_electronic     2011-08-17
_journal_date_accepted     2011-08-20
_journal_name_full     'Acta Crystallographica, Section E'
_journal_year     2011
_journal_volume     67
_journal_issue      9
_journal_page_first     eo2479
_journal_page_last     eo2479
_journal_paper_category     QO
_journal_coeditor_code     QM2024
_publ_contact_author_name     'Prof. Uk Lee'
_publ_contact_author_address
;
 Department of Chemistry, Pukyong National University, 599-1 Daeyeon 3-dong
 Nam-gu, Busan 608-737, Republic of Korea
;
_publ_contact_author_email     'uklee@pknu.ac.kr'
_publ_contact_author_fax     '+82-51-629-5583'
_publ_contact_author_phone     '+82-51-629-5596'
_publ_section_title
;
2-(4-Fluorophenyl)-1-(phenylsulfinyl)naphtho[2,1-<i>b</i>]furan
;
loop_
    _publ_author_name
    _publ_author_address
    'Seo, Pil Ja'
;
 Department of Chemistry, Dongeui University, San 24 Kaya-dong Busanjin-gu,
 Busan 614-714, Republic of Korea
;
    'Choi, Hong Dae'
;
 Department of Chemistry, Dongeui University, San 24 Kaya-dong Busanjin-gu,
 Busan 614-714, Republic of Korea
;
    'Son, Byeng Wha'
;
 Department of Chemistry, Pukyong National University, 599-1 Daeyeon 3-dong
 Nam-gu, Busan 608-737, Republic of Korea
;
    'Lee^*^, Uk'
;
 Department of Chemistry, Pukyong National University, 599-1 Daeyeon 3-dong
 Nam-gu, Busan 608-737, Republic of Korea
;
_publ_section_abstract
;
In the title compound, C~24~H~15~FO~2~S, the 4-fluorophenyl ring makes a
dihedral angle of 19.43 (4)\% with the mean plane of the naphthofuran
fragment. The dihedral angle between the phenyl ring and the mean plane of the
naphthofuran fragment is 85.83 (4)\%. In the crystal, molecules are linked by
weak intermolecular C---H...O hydrogen bonds.
;
_publ_section_comment
;
Many compounds containing a naphthofuran moiety have drawn much
attention owing to their valuable biological properties (Goel & Dixit,
2004;
Hagiwara <i>et al.</i>, 1999; Piloto <i>et al.</i>, 2005). As a
part of our ongoing studies
of the substituent effect on the solid state structures of
2--aryl--1--(phenylsulfinyl)naphtho[2,1--b]furan analogues
(Choi <i>et al.</i>, 2009<i>a</i>,<i>b</i>), we report herein
the crystal structure of the
title compound.
In the title molecule (Fig. 1), the naphthofuran unit is essentially planar,
with a mean deviation of 0.291 (1) \%A from the least-squares plane
defined by the thirteen constituent atoms. The
4--fluorophenyl ring makes the dihedral angle of 19.43 (4)\% with the
mean plane of the naphthofuran fragment. The diheral
angle formed by the phenyl ring and the mean plane of the naphthofuran
fragment is 85.83 (4)\%. The crystal packing  is stabilized by weak
intermolecular C---H...O hydrogen bonds between a phenyl H atom and
the O atom of the sulfinyl group (Table 1; C23---H23...O2^i^).
;
_publ_section_references
;
Brandenburg, K. (1998). <i>DIAMOND</i>. Crystal Impact GbR, Bonn,
Germany.
Bruker  (2009). <i>APEX2</i>, <i>SADABS</i> and <i>SAINT</i>. Bruker
AXS Inc., Madison, Wisconsin, USA.
Choi, H. D., Seo, P. J., Son, B. W. & Lee, U. (2009<i>a</i>). <i>Acta
Cryst.</i> E<b>65</b>, o1443.
Choi, H. D., Seo, P. J., Son, B. W. & Lee, U. (2009<i>b</i>). <i>Acta
Cryst.</i> E<b>65</b>, o2014.
Farrugia, L. J. (1997). <i>J. Appl. Cryst.</i> <b>30</b>, 565.
Goel, A. & Dixit, M. (2004). <i>Tetrahedron Lett.</i> <b>45</b>,
8819--8821.
Hagiwara, H., Sato, K., Suzuki, T. & Ando, M. (1999).
<i>Heterocycles</i>, <b>51</b>, 497--500.
Piloto, A. M., Costa, S. P. G. & Goncalves, M. S. T. (2005).
<i>Tetrahedron Lett.</i> <b>46</b>, 4757--4760.
Sheldrick, G. M. (2008). <i>Acta Cryst.</i> A<b>64</b>, 112--122.
;
_publ_section_related_literature
;
For the pharmacological activity of naphthofuran compounds, see: Goel & Dixit
(2004); Hagiwara <i>et al.</i> (1999); Piloto <i>et al.</i>
(2005). For
structural studies of related
2--aryl--1--(phenylsulfinyl)naphtho[2,1--<i>b</i>]furan derivatives, see: Choi
<i>et al.</i> (2009<i>a</i>,<i>b</i>).
;
_publ_section_exptl_prep
;
77% 3-chloroperoxybenzoic acid (224 mg, 1.0 mmol) was added in small
portions to a stirred solution of
2--(4--fluorophenyl)--1--(phenylsulfanyl)naphtho [2,1-b]furan
(333 mg, 0.9 mmol) in dichloromethane (40 mL) at 273 K. After being
stirred at room temperature for 4h, the mixture was washed with
saturated sodium bicarbonate solution and the organic layer was
separated, dried over magnesium sulfate, filtered andconcentrated at
reduced pressure. The residue was purified by column
chromatography (hexane-ethyl acetate, 2:1 v/v) to afford the
title compound as a colorless solid [yield 65%, m.p. 473--474 K; Rf =
0.46 (hexane--ethyl acetate, 2:1 v/v)]. Single crystals suitable for X--ray
diffraction were prepared by slow evaporation of a solution of the title
compound in benzene at room temperature.
;
_publ_section_exptl_refinement
;
All H atoms were positioned geometrically and refined using a riding model,
with C---H = 0.95 \%A for aryl H atoms. <i>U</i>~iso~(H) = 1.2<i>U</i>~eq~(C)
for aryl H atoms.
;
data_I
_chemical_name_systematic
;
2-(4-Fluorophenyl)-1-(phenylsulfinyl)naphtho[2,1-<i>b</i>]furan
;
_chemical_name_common     ?
_chemical_formula_moiety     'C24 H15 F O2 S'
_chemical_formula_sum     'C24 H15 F O2 S'
_chemical_formula_iupac     'C24 H15 F O2 S'
_chemical_formula_weight     386.42
_chemical_melting_point     ?
_symmetry_cell_setting     triclinic
_symmetry_space_group_name_H-M     'P -1   '
_symmetry_space_group_name_Hall     '-P 1'
loop_
    _symmetry_equiv_pos_as_xyz
    'x, y, z'
    '-x, -y, -z'
_cell_length_a     7.2853(2)
_cell_length_b     10.1619(3)
_cell_length_c     12.3137(4)
_cell_angle_alpha     103.439(2)
_cell_angle_beta     90.486(2)
_cell_angle_gamma     96.422(2)
_cell_volume     880.53(5)
_cell_formula_units_Z     2
_cell_measurement_reflns_used     5489
_cell_measurement_theta_min     2.82
_cell_measurement_theta_max     28.16
_cell_measurement_temperature     173(2)
_exptl_crystal_description     'block'
_exptl_crystal_colour     'colourless'
_exptl_crystal_size_max     0.29
_exptl_crystal_size_mid     0.26
_exptl_crystal_size_min     0.22
_exptl_crystal_density_diffrn     1.457
_exptl_crystal_density_meas     ?
_exptl_crystal_density_method     'not measured'
_exptl_crystal_F_000     400
_exptl_absorpt_coefficient_mu     0.212
_exptl_absorpt_correction_type     multi-scan
_exptl_absorpt_process_details     '(SADABS; Bruker, 2009)'
_exptl_absorpt_correction_T_min     0.9407
_exptl_absorpt_correction_T_max     0.9542
_exptl_special_details     ?
_diffrn_ambient_temperature     173(2)
_diffrn_radiation_type     MoK\a
_diffrn_radiation_wavelength     0.71073
_diffrn_radiation_source     'rotating anode'
_diffrn_radiation_monochromator     'graphite multilayer'
_diffrn_measurement_device_type     'Bruker SMART APEXII CCD'
_diffrn_measurement_method     '\f and \w scans'
_diffrn_detector_area_resol_mean     10.0
_diffrn_reflns_number     16660
_diffrn_reflns_av_R_equivalents     0.0373
_diffrn_reflns_av_sigmaI/netI     0.0329
_diffrn_reflns_theta_min     1.70
_diffrn_reflns_theta_max     28.35
_diffrn_reflns_theta_full     28.35
_diffrn_measured_fraction_theta_max     0.997
_diffrn_measured_fraction_theta_full     0.997
_diffrn_reflns_limit_h_min     -9
_diffrn_reflns_limit_h_max     9
_diffrn_reflns_limit_k_min     -13
_diffrn_reflns_limit_k_max     13
_diffrn_reflns_limit_l_min     -16
_diffrn_reflns_limit_l_max     16
_diffrn_standards_number     0
_diffrn_standards_interval_count     ?
_diffrn_standards_interval_time     ?
_diffrn_standards_decay_%     ?
_refine_special_details
;
 Refinement of F^2^ against ALL reflections.  The weighted R-factor wR and
 goodness of fit S are based on F^2^, conventional R-factors R are based
 on F, with F set to zero for negative F^2^. The threshold expression of
 F^2^ > 2sigma(F^2^) is used only for calculating R-factors(gt) etc. and is
 not relevant to the choice of reflections for refinement.  R-factors based
 on F^2^ are statistically about twice as large as those based on F, and R-
 factors based on ALL data will be even larger.
;
_reflns_number_total     4392
_reflns_number_gt     3675
_reflns_threshold_expression     I>2\s(I)
_refine_ls_structure_factor_coef     Fsqd
_refine_ls_matrix_type     full
_refine_ls_R_factor_all     0.0490
_refine_ls_R_factor_gt     0.0404
_refine_ls_wR_factor_gt     0.1057
_refine_ls_wR_factor_ref     0.1110
_refine_ls_goodness_of_fit_ref     1.048
_refine_ls_restrained_S_all     1.048
_refine_ls_number_reflns     4392
_refine_ls_number_parameters     253
_refine_ls_number_restraints     0
_refine_ls_hydrogen_treatment     constr
_refine_ls_weighting_scheme     calc
_refine_ls_weighting_details
         'calc w=1/[\s^2^(Fo^2^)+(0.0550P)^2^+0.2885P] where P=(Fo^2^+2Fc^2^)/3'
_atom_sites_solution_hydrogens     difmap
_atom_sites_solution_primary     direct
_atom_sites_solution_secondary     difmap
_refine_ls_shift/su_max     0.000
_refine_ls_shift/su_mean     0.000
_refine_diff_density_max     0.378
_refine_diff_density_min     -0.328
_refine_ls_extinction_method     none
_refine_ls_extinction_coef     ?
loop_
    _atom_type_symbol
    _atom_type_description
    _atom_type_scat_dispersion_real
    _atom_type_scat_dispersion_imag
    _atom_type_scat_source
    'C' 'C' 0.0033 0.0016
                         'International Tables Vol C Tables 4.2.6.8 and 6.1.1.4'
    'H' 'H' 0.0000 0.0000
                         'International Tables Vol C Tables 4.2.6.8 and 6.1.1.4'
    'O' 'O' 0.0106 0.0060
                         'International Tables Vol C Tables 4.2.6.8 and 6.1.1.4'
    'F' 'F' 0.0171 0.0103
                         'International Tables Vol C Tables 4.2.6.8 and 6.1.1.4'
    'S' 'S' 0.1246 0.1234
                         'International Tables Vol C Tables 4.2.6.8 and 6.1.1.4'
_computing_data_collection     '<i>APEX2</i> (Bruker, 2009)'
_computing_cell_refinement     '<i>SAINT</i> (Bruker, 2009)'
_computing_data_reduction     '<i>SAINT</i> (Bruker, 2009)'
_computing_structure_solution     '<i>SHELXS97</i> (Sheldrick, 2008)'
_computing_structure_refinement     '<i>SHELXL97</i> (Sheldrick, 2008)'
_computing_molecular_graphics
        '<i>ORTEP-3</i> (Farrugia, 1997) and <i>DIAMOND</i> (Brandenburg, 1998)'
_computing_publication_material     '<i>SHELXL97</i> (Sheldrick, 2008)'
loop_
    _atom_site_type_symbol
    _atom_site_label
    _atom_site_fract_x
    _atom_site_fract_y
    _atom_site_fract_z
    _atom_site_U_iso_or_equiv
    _atom_site_adp_type
    _atom_site_calc_flag
    _atom_site_refinement_flags
    _atom_site_occupancy
    _atom_site_symmetry_multiplicity
    _atom_site_disorder_assembly
    _atom_site_disorder_group
    S S1 0.45928(5) 0.63116(4) 0.30349(3) 0.02511(11) Uani d . 1 2 . .
    O O1 0.20787(15) 0.47766(10) 0.53486(8) 0.0251(2) Uani d . 1 2 . .
    O O2 0.60815(15) 0.55620(12) 0.24620(9) 0.0325(3) Uani d . 1 2 . .
    F F1 0.30192(18) 1.08991(10) 0.78434(9) 0.0525(3) Uani d . 1 2 . .
    C C1 0.3299(2) 0.52987(14) 0.38112(11) 0.0227(3) Uani d . 1 2 . .
    C C2 0.2802(2) 0.38352(14) 0.35730(12) 0.0232(3) Uani d . 1 2 . .
    C C3 0.2860(2) 0.27066(14) 0.26339(12) 0.0241(3) Uani d . 1 2 . .
    C C4 0.3429(2) 0.28088(15) 0.15649(12) 0.0284(3) Uani d . 1 2 . .
    H H4 0.3837 0.3678 0.1435 0.034 Uiso calc R 1 2 . .
    C C5 0.3403(3) 0.16705(17) 0.07079(13) 0.0350(4) Uani d . 1 2 . .
    H H5 0.3778 0.1759 -0.0011 0.042 Uiso calc R 1 2 . .
    C C6 0.2828(3) 0.03789(17) 0.08849(14) 0.0396(4) Uani d . 1 2 . .
    H H6 0.2823 -0.0404 0.0287 0.047 Uiso calc R 1 2 . .
    C C7 0.2276(3) 0.02390(16) 0.19071(14) 0.0363(4) Uani d . 1 2 . .
    H H7 0.1896 -0.0645 0.2017 0.044 Uiso calc R 1 2 . .
    C C8 0.2257(2) 0.13876(15) 0.28111(13) 0.0277(3) Uani d . 1 2 . .
    C C9 0.1638(2) 0.12265(16) 0.38691(13) 0.0307(3) Uani d . 1 2 . .
    H H9 0.1278 0.0334 0.3966 0.037 Uiso calc R 1 2 . .
    C C10 0.1545(2) 0.23082(15) 0.47463(13) 0.0285(3) Uani d . 1 2 . .
    H H10 0.1118 0.2198 0.5450 0.034 Uiso calc R 1 2 . .
    C C11 0.2112(2) 0.35935(14) 0.45543(12) 0.0244(3) Uani d . 1 2 . .
    C C13 0.2903(2) 0.71658(15) 0.56465(11) 0.0246(3) Uani d . 1 2 . .
    C C14 0.3198(2) 0.83664(15) 0.52753(13) 0.0292(3) Uani d . 1 2 . .
    H H14 0.3354 0.8320 0.4503 0.035 Uiso calc R 1 2 . .
    C C15 0.3266(2) 0.96241(16) 0.60182(14) 0.0327(3) Uani d . 1 2 . .
    H H15 0.3505 1.0441 0.5768 0.039 Uiso calc R 1 2 . .
    C C16 0.2981(2) 0.96647(16) 0.71221(14) 0.0346(4) Uani d . 1 2 . .
    C C17 0.2644(3) 0.85122(18) 0.75213(13) 0.0376(4) Uani d . 1 2 . .
    H H17 0.2433 0.8575 0.8291 0.045 Uiso calc R 1 2 . .
    C C18 0.2618(2) 0.72569(16) 0.67816(12) 0.0315(3) Uani d . 1 2 . .
    H H18 0.2404 0.6449 0.7047 0.038 Uiso calc R 1 2 . .
    C C19 0.2902(2) 0.63310(14) 0.19726(12) 0.0243(3) Uani d . 1 2 . .
    C C12 0.2825(2) 0.58147(14) 0.48933(12) 0.0238(3) Uani d . 1 2 . .
    C C20 0.3553(2) 0.63478(15) 0.09205(12) 0.0284(3) Uani d . 1 2 . .
    H H20 0.4813 0.6249 0.0766 0.034 Uiso calc R 1 2 . .
    C C21 0.2352(2) 0.65096(16) 0.00974(13) 0.0341(4) Uani d . 1 2 . .
    H H21 0.2779 0.6505 -0.0630 0.041 Uiso calc R 1 2 . .
    C C22 0.0532(2) 0.66772(17) 0.03334(15) 0.0365(4) Uani d . 1 2 . .
    H H22 -0.0281 0.6813 -0.0228 0.044 Uiso calc R 1 2 . .
    C C23 -0.0115(2) 0.66481(16) 0.13781(15) 0.0352(4) Uani d . 1 2 . .
    H H23 -0.1373 0.6754 0.1531 0.042 Uiso calc R 1 2 . .
    C C24 0.1062(2) 0.64650(15) 0.22047(13) 0.0297(3) Uani d . 1 2 . .
    H H24 0.0616 0.6431 0.2922 0.036 Uiso calc R 1 2 . .
loop_
    _atom_site_aniso_label
    _atom_site_aniso_U_11
    _atom_site_aniso_U_22
    _atom_site_aniso_U_33
    _atom_site_aniso_U_12
    _atom_site_aniso_U_13
    _atom_site_aniso_U_23
    S1 0.02566(19) 0.02638(19) 0.02358(18) 0.00069(14) 0.00323(13) 0.00750(13)
    O1 0.0290(5) 0.0258(5) 0.0215(5) 0.0044(4) 0.0048(4) 0.0068(4)
    O2 0.0266(6) 0.0420(6) 0.0325(6) 0.0091(5) 0.0074(5) 0.0135(5)
    F1 0.0772(8) 0.0330(5) 0.0407(6) 0.0154(5) -0.0018(6) -0.0089(4)
    C1 0.0234(7) 0.0237(6) 0.0214(6) 0.0024(5) 0.0024(5) 0.0064(5)
    C2 0.0213(6) 0.0250(7) 0.0242(7) 0.0029(5) 0.0002(5) 0.0074(5)
    C3 0.0223(7) 0.0248(7) 0.0252(7) 0.0037(5) 0.0000(5) 0.0052(5)
    C4 0.0328(8) 0.0270(7) 0.0255(7) 0.0038(6) 0.0011(6) 0.0062(6)
    C5 0.0454(10) 0.0336(8) 0.0247(7) 0.0057(7) 0.0028(7) 0.0039(6)
    C6 0.0537(11) 0.0273(8) 0.0322(8) 0.0022(8) -0.0007(8) -0.0027(6)
    C7 0.0447(10) 0.0239(7) 0.0377(9) 0.0003(7) -0.0002(7) 0.0040(6)
    C8 0.0266(7) 0.0262(7) 0.0300(7) 0.0030(6) -0.0008(6) 0.0064(6)
    C9 0.0310(8) 0.0261(7) 0.0367(8) 0.0004(6) 0.0023(7) 0.0122(6)
    C10 0.0279(7) 0.0313(7) 0.0293(7) 0.0037(6) 0.0054(6) 0.0131(6)
    C11 0.0236(7) 0.0257(7) 0.0240(7) 0.0045(6) 0.0023(5) 0.0054(5)
    C13 0.0226(7) 0.0275(7) 0.0232(7) 0.0057(6) 0.0011(5) 0.0039(5)
    C14 0.0318(8) 0.0289(7) 0.0265(7) 0.0045(6) 0.0044(6) 0.0048(6)
    C15 0.0331(8) 0.0261(7) 0.0378(8) 0.0038(6) 0.0021(7) 0.0048(6)
    C16 0.0377(9) 0.0287(8) 0.0328(8) 0.0102(7) -0.0034(7) -0.0051(6)
    C17 0.0506(10) 0.0412(9) 0.0218(7) 0.0167(8) 0.0005(7) 0.0036(6)
    C18 0.0396(9) 0.0322(8) 0.0243(7) 0.0109(7) 0.0002(6) 0.0069(6)
    C19 0.0273(7) 0.0208(6) 0.0254(7) 0.0032(5) 0.0015(6) 0.0064(5)
    C12 0.0228(7) 0.0265(7) 0.0233(6) 0.0033(6) 0.0009(5) 0.0084(5)
    C20 0.0282(7) 0.0304(7) 0.0281(7) 0.0041(6) 0.0045(6) 0.0096(6)
    C21 0.0400(9) 0.0350(8) 0.0292(8) 0.0010(7) 0.0007(7) 0.0129(6)
    C22 0.0361(9) 0.0332(8) 0.0409(9) 0.0022(7) -0.0092(7) 0.0112(7)
    C23 0.0258(8) 0.0317(8) 0.0475(9) 0.0041(6) 0.0004(7) 0.0082(7)
    C24 0.0299(8) 0.0270(7) 0.0319(8) 0.0044(6) 0.0062(6) 0.0058(6)
_geom_special_details
;
 All esds (except the esd in the dihedral angle between two l.s. planes)
 are estimated using the full covariance matrix.  The cell esds are taken
 into account individually in the estimation of esds in distances, angles
 and torsion angles; correlations between esds in cell parameters are only
 used when they are defined by crystal symmetry.  An approximate (isotropic)
 treatment of cell esds is used for estimating esds involving l.s. planes.
;
loop_
    _geom_bond_atom_site_label_1
    _geom_bond_atom_site_label_2
    _geom_bond_site_symmetry_2
    _geom_bond_distance
    _geom_bond_publ_flag
    S1 O2 . 1.4840(11) ?
    S1 C1 . 1.7655(15) ?
    S1 C19 . 1.7939(15) ?
    O1 C11 . 1.3650(16) ?
    O1 C12 . 1.3690(17) ?
    F1 C16 . 1.3554(17) ?
    C1 C12 . 1.3761(19) ?
    C1 C2 . 1.4505(19) ?
    C2 C11 . 1.376(2) ?
    C2 C3 . 1.4316(19) ?
    C3 C4 . 1.407(2) ?
    C3 C8 . 1.429(2) ?
    C4 C5 . 1.371(2) ?
    C4 H4 . 0.9500 ?
    C5 C6 . 1.399(2) ?
    C5 H5 . 0.9500 ?
    C6 C7 . 1.358(2) ?
    C6 H6 . 0.9500 ?
    C7 C8 . 1.415(2) ?
    C7 H7 . 0.9500 ?
    C8 C9 . 1.421(2) ?
    C9 C10 . 1.359(2) ?
    C9 H9 . 0.9500 ?
    C10 C11 . 1.399(2) ?
    C10 H10 . 0.9500 ?
    C13 C14 . 1.395(2) ?
    C13 C18 . 1.398(2) ?
    C13 C12 . 1.4623(19) ?
    C14 C15 . 1.384(2) ?
    C14 H14 . 0.9500 ?
    C15 C16 . 1.369(2) ?
    C15 H15 . 0.9500 ?
    C16 C17 . 1.371(2) ?
    C17 C18 . 1.383(2) ?
    C17 H17 . 0.9500 ?
    C18 H18 . 0.9500 ?
    C19 C20 . 1.387(2) ?
    C19 C24 . 1.388(2) ?
    C20 C21 . 1.384(2) ?
    C20 H20 . 0.9500 ?
    C21 C22 . 1.380(2) ?
    C21 H21 . 0.9500 ?
    C22 C23 . 1.379(3) ?
    C22 H22 . 0.9500 ?
    C23 C24 . 1.384(2) ?
    C23 H23 . 0.9500 ?
    C24 H24 . 0.9500 ?
loop_
    _geom_angle_atom_site_label_1
    _geom_angle_atom_site_label_2
    _geom_angle_atom_site_label_3
    _geom_angle_site_symmetry_1
    _geom_angle_site_symmetry_3
    _geom_angle
    _geom_angle_publ_flag
    O2 S1 C1 . . 109.66(7) ?
    O2 S1 C19 . . 106.56(7) ?
    C1 S1 C19 . . 100.32(7) ?
    C11 O1 C12 . . 107.08(11) ?
    C12 C1 C2 . . 106.96(12) ?
    C12 C1 S1 . . 122.10(11) ?
    C2 C1 S1 . . 130.23(11) ?
    C11 C2 C3 . . 118.81(13) ?
    C11 C2 C1 . . 104.59(12) ?
    C3 C2 C1 . . 136.60(13) ?
    C4 C3 C8 . . 118.60(13) ?
    C4 C3 C2 . . 124.99(13) ?
    C8 C3 C2 . . 116.40(13) ?
    C5 C4 C3 . . 120.89(15) ?
    C5 C4 H4 . . 119.6 ?
    C3 C4 H4 . . 119.6 ?
    C4 C5 C6 . . 120.45(15) ?
    C4 C5 H5 . . 119.8 ?
    C6 C5 H5 . . 119.8 ?
    C7 C6 C5 . . 120.35(15) ?
    C7 C6 H6 . . 119.8 ?
    C5 C6 H6 . . 119.8 ?
    C6 C7 C8 . . 121.09(15) ?
    C6 C7 H7 . . 119.5 ?
    C8 C7 H7 . . 119.5 ?
    C7 C8 C9 . . 120.40(14) ?
    C7 C8 C3 . . 118.61(14) ?
    C9 C8 C3 . . 120.99(13) ?
    C10 C9 C8 . . 122.07(14) ?
    C10 C9 H9 . . 119.0 ?
    C8 C9 H9 . . 119.0 ?
    C9 C10 C11 . . 116.22(14) ?
    C9 C10 H10 . . 121.9 ?
    C11 C10 H10 . . 121.9 ?
    O1 C11 C2 . . 111.49(12) ?
    O1 C11 C10 . . 123.09(13) ?
    C2 C11 C10 . . 125.40(13) ?
    C14 C13 C18 . . 118.63(13) ?
    C14 C13 C12 . . 122.77(13) ?
    C18 C13 C12 . . 118.58(14) ?
    C15 C14 C13 . . 120.83(14) ?
    C15 C14 H14 . . 119.6 ?
    C13 C14 H14 . . 119.6 ?
    C16 C15 C14 . . 118.52(15) ?
    C16 C15 H15 . . 120.7 ?
    C14 C15 H15 . . 120.7 ?
    F1 C16 C15 . . 118.28(15) ?
    F1 C16 C17 . . 119.01(15) ?
    C15 C16 C17 . . 122.71(14) ?
    C16 C17 C18 . . 118.67(15) ?
    C16 C17 H17 . . 120.7 ?
    C18 C17 H17 . . 120.7 ?
    C17 C18 C13 . . 120.61(15) ?
    C17 C18 H18 . . 119.7 ?
    C13 C18 H18 . . 119.7 ?
    C20 C19 C24 . . 120.76(14) ?
    C20 C19 S1 . . 116.63(12) ?
    C24 C19 S1 . . 122.28(11) ?
    O1 C12 C1 . . 109.83(12) ?
    O1 C12 C13 . . 114.08(12) ?
    C1 C12 C13 . . 136.09(14) ?
    C21 C20 C19 . . 119.39(15) ?
    C21 C20 H20 . . 120.3 ?
    C19 C20 H20 . . 120.3 ?
    C22 C21 C20 . . 120.00(15) ?
    C22 C21 H21 . . 120.0 ?
    C20 C21 H21 . . 120.0 ?
    C23 C22 C21 . . 120.45(15) ?
    C23 C22 H22 . . 119.8 ?
    C21 C22 H22 . . 119.8 ?
    C22 C23 C24 . . 120.23(15) ?
    C22 C23 H23 . . 119.9 ?
    C24 C23 H23 . . 119.9 ?
    C23 C24 C19 . . 119.14(15) ?
    C23 C24 H24 . . 120.4 ?
    C19 C24 H24 . . 120.4 ?
loop_
    _geom_torsion_atom_site_label_1
    _geom_torsion_atom_site_label_2
    _geom_torsion_atom_site_label_3
    _geom_torsion_atom_site_label_4
    _geom_torsion_site_symmetry_1
    _geom_torsion_site_symmetry_2
    _geom_torsion_site_symmetry_3
    _geom_torsion_site_symmetry_4
    _geom_torsion
    _geom_torsion_publ_flag
    O2 S1 C1 C12 . . . . 134.17(12) ?
    C19 S1 C1 C12 . . . . -113.94(13) ?
    O2 S1 C1 C2 . . . . -34.89(15) ?
    C19 S1 C1 C2 . . . . 77.00(14) ?
    C12 C1 C2 C11 . . . . -1.64(16) ?
    S1 C1 C2 C11 . . . . 168.69(12) ?
    C12 C1 C2 C3 . . . . 178.01(16) ?
    S1 C1 C2 C3 . . . . -11.7(3) ?
    C11 C2 C3 C4 . . . . 176.20(14) ?
    C1 C2 C3 C4 . . . . -3.4(3) ?
    C11 C2 C3 C8 . . . . -2.6(2) ?
    C1 C2 C3 C8 . . . . 177.77(15) ?
    C8 C3 C4 C5 . . . . 0.2(2) ?
    C2 C3 C4 C5 . . . . -178.65(15) ?
    C3 C4 C5 C6 . . . . -0.7(3) ?
    C4 C5 C6 C7 . . . . 0.5(3) ?
    C5 C6 C7 C8 . . . . 0.4(3) ?
    C6 C7 C8 C9 . . . . 178.66(16) ?
    C6 C7 C8 C3 . . . . -1.0(3) ?
    C4 C3 C8 C7 . . . . 0.7(2) ?
    C2 C3 C8 C7 . . . . 179.59(14) ?
    C4 C3 C8 C9 . . . . -178.94(14) ?
    C2 C3 C8 C9 . . . . 0.0(2) ?
    C7 C8 C9 C10 . . . . -177.87(16) ?
    C3 C8 C9 C10 . . . . 1.7(2) ?
    C8 C9 C10 C11 . . . . -0.7(2) ?
    C12 O1 C11 C2 . . . . -2.16(16) ?
    C12 O1 C11 C10 . . . . 176.51(14) ?
    C3 C2 C11 O1 . . . . -177.37(12) ?
    C1 C2 C11 O1 . . . . 2.34(16) ?
    C3 C2 C11 C10 . . . . 4.0(2) ?
    C1 C2 C11 C10 . . . . -176.29(14) ?
    C9 C10 C11 O1 . . . . 179.24(13) ?
    C9 C10 C11 C2 . . . . -2.3(2) ?
    C18 C13 C14 C15 . . . . 2.0(2) ?
    C12 C13 C14 C15 . . . . -179.88(14) ?
    C13 C14 C15 C16 . . . . -2.0(2) ?
    C14 C15 C16 F1 . . . . -178.94(15) ?
    C14 C15 C16 C17 . . . . 0.4(3) ?
    F1 C16 C17 C18 . . . . -179.64(15) ?
    C15 C16 C17 C18 . . . . 1.0(3) ?
    C16 C17 C18 C13 . . . . -0.9(3) ?
    C14 C13 C18 C17 . . . . -0.6(2) ?
    C12 C13 C18 C17 . . . . -178.74(15) ?
    O2 S1 C19 C20 . . . . -31.41(13) ?
    C1 S1 C19 C20 . . . . -145.68(12) ?
    O2 S1 C19 C24 . . . . 155.11(12) ?
    C1 S1 C19 C24 . . . . 40.84(13) ?
    C11 O1 C12 C1 . . . . 1.02(16) ?
    C11 O1 C12 C13 . . . . -179.62(12) ?
    C2 C1 C12 O1 . . . . 0.40(16) ?
    S1 C1 C12 O1 . . . . -170.89(10) ?
    C2 C1 C12 C13 . . . . -178.75(16) ?
    S1 C1 C12 C13 . . . . 10.0(2) ?
    C14 C13 C12 O1 . . . . -164.53(14) ?
    C18 C13 C12 O1 . . . . 13.57(19) ?
    C14 C13 C12 C1 . . . . 14.6(3) ?
    C18 C13 C12 C1 . . . . -167.30(17) ?
    C24 C19 C20 C21 . . . . 0.4(2) ?
    S1 C19 C20 C21 . . . . -173.16(12) ?
    C19 C20 C21 C22 . . . . 1.2(2) ?
    C20 C21 C22 C23 . . . . -1.8(2) ?
    C21 C22 C23 C24 . . . . 0.7(3) ?
    C22 C23 C24 C19 . . . . 0.9(2) ?
    C20 C19 C24 C23 . . . . -1.5(2) ?
    S1 C19 C24 C23 . . . . 171.74(12) ?
loop_
    _geom_hbond_atom_site_label_D
    _geom_hbond_atom_site_label_H
    _geom_hbond_atom_site_label_A
    _geom_hbond_site_symmetry_A
    _geom_hbond_distance_DH
    _geom_hbond_distance_HA
    _geom_hbond_distance_DA
    _geom_hbond_angle_DHA
    C23 H23 O2 1_455 0.95 2.53 3.277(2) 135.6
_iucr_refine_instructions_details
;
TITL 1117 IN FDD2
CELL  0.71073 20.02540 33.19680 10.02330 90.00000 90.00000 90.00000
ZERR 16  0.00130  0.00210  0.00070  0.00000  0.00000  0.00000
LATT -4
SYMM -X, -Y, Z
SYMM -X+ 0.25000, Y+ 0.25000, Z+ 0.25000
SYMM X+ 0.75000, -Y+ 0.75000, Z+ 0.25000
SFAC C H O F S
UNIT 320 304 32 16 16
TEMP -100
SIZE 0.187 0.257 0.347
L.S. 15
BOND
BOND $H
CONF
ACTA
DFIX 1.525 0.003 C11 C10A C11 C10B
DFIX -1.525 0.003 C11 C10A C11 C10B
DFIX 1.525 0.003 C9 C10A C9 C10B
DFIX -1.525 0.003 C9 C10A C9 C10B
SADI 0.001 C9 C10A C9 C10B C11 C10A C11 C10B
ISOR 0.01 C10A C10B
DELU
EQIV $1 -0.25+x, 0.25-y, -0.25+z
HTAB C20 O2_$1
EADP C10A C10B
MPLA 9 C1 C2 C3 C4 C5 C6 C7 O1 C8
MPLA 6 C14 C15 C16 C17 C18 C19
FMAP 2
PLAN 20
WGHT    0.081100   17.722403
FVAR       0.04084   0.81367
MOLE   1
S1    5    0.286033    0.120677    0.302258    11.00000    0.02998    0.02656 =
         0.02523    0.00237   -0.00005    0.00117
F1    4    0.225147    0.079897   -0.344543    11.00000    0.04928    0.05177 =
         0.03226   -0.01068   -0.00204   -0.00669
O1    3    0.313024    0.213778    0.061203    11.00000    0.03738    0.02746 =
         0.02841    0.00166    0.00014    0.00057
O2    3    0.336449    0.118820    0.412233    11.00000    0.03124    0.04314 =
         0.03652    0.01076   -0.00590    0.00188
C1    1    0.296399    0.167932    0.223844    11.00000    0.02579    0.02440 =
         0.02699    0.00192    0.00130    0.00071
C2    1    0.322980    0.204076    0.285438    11.00000    0.02581    0.02665 =
         0.03425   -0.00222    0.00158    0.00316
C3    1    0.341986    0.215988    0.412534    11.00000    0.04148    0.03431 =
         0.03114   -0.00321    0.00185   -0.00382
AFIX  43
H3    2    0.335951    0.198420    0.486375    11.00000   -1.20000
AFIX   0
C4    1    0.369995    0.253961    0.430666    11.00000    0.04200    0.04039 =
         0.04192   -0.01254   -0.00141    0.00048
C5    1    0.378756    0.279574    0.319700    11.00000    0.04316    0.02338 =
         0.05175   -0.00784    0.00158   -0.00305
AFIX  43
H5    2    0.398401    0.305296    0.333313    11.00000   -1.20000
AFIX   0
C6    1    0.360006    0.268801    0.192674    11.00000    0.03613    0.02471 =
         0.05201   -0.00010    0.00500   -0.00125
AFIX  43
H6    2    0.365661    0.286341    0.118640    11.00000   -1.20000
AFIX   0
C8    1    0.292108    0.175123    0.090299    11.00000    0.02360    0.02752 =
         0.02869    0.00284    0.00330    0.00178
C9    1    0.389959    0.267763    0.565396    11.00000    0.08466    0.04454 =
         0.03770   -0.01113   -0.00033   -0.01791
PART 1
AFIX  13
H9A   2    0.419154    0.291578    0.547223    21.00000   -1.20000
PART 2
H9    2    0.425510    0.287203    0.537770   -21.00000   -1.20000
PART 1
AFIX   0
C10A  1    0.336227    0.284447    0.658294    21.00000    0.10526    0.11449 =
         0.04560   -0.01741   -0.01139    0.06397
AFIX  23
H10A  2    0.318293    0.310185    0.623580    21.00000   -1.20000
H10B  2    0.299000    0.265042    0.667970    21.00000   -1.20000
PART 2
C10B  1    0.364227    0.303419    0.645186   -21.00000    0.10526    0.11449 =
         0.04560   -0.01741   -0.01139    0.06397
H10C  2    0.316381    0.299390    0.624204   -21.00000   -1.20000
H10D  2    0.375394    0.331850    0.625400   -21.00000   -1.20000
PART 0
AFIX   0
C11   1    0.371379    0.290878    0.791020    11.00000    0.12712    0.09595 =
         0.03302   -0.00932   -0.01343    0.05286
PART 1
AFIX  23
H11A  2    0.388252    0.318833    0.797893    21.00000   -1.20000
H11B  2    0.340358    0.285814    0.866074    21.00000   -1.20000
PART 2
H11C  2    0.377493    0.316382    0.840734   -21.00000   -1.20000
H11D  2    0.333604    0.275732    0.830305   -21.00000   -1.20000
PART 0
AFIX   0
C12   1    0.427580    0.261751    0.793869    11.00000    0.08324    0.05020 =
         0.03845    0.00349   -0.01669   -0.00001
AFIX  23
H12A  2    0.419795    0.240831    0.862522    11.00000   -1.20000
H12B  2    0.470076    0.275703    0.814164    11.00000   -1.20000
AFIX   0
C13   1    0.430061    0.242980    0.655697    11.00000    0.08845    0.09237 =
         0.06379   -0.03208   -0.03389    0.04784
AFIX  23
H13A  2    0.476803    0.241746    0.623789    11.00000   -1.20000
H13B  2    0.412069    0.215218    0.658679    11.00000   -1.20000
AFIX   0
C14   1    0.272936    0.150868   -0.022872    11.00000    0.02343    0.02990 =
         0.02792    0.00121   -0.00010    0.00021
C15   1    0.227831    0.118849   -0.009951    11.00000    0.02725    0.04154 =
         0.02373   -0.00016    0.00195   -0.00448
AFIX  43
H15   2    0.207860    0.113584    0.074234    11.00000   -1.20000
AFIX   0
C16   1    0.211994    0.094825   -0.117947    11.00000    0.03069    0.03559 =
         0.03398   -0.00135   -0.00096   -0.00454
AFIX  43
H16   2    0.181763    0.072943   -0.108816    11.00000   -1.20000
AFIX   0
C17   1    0.240988    0.103337   -0.238696    11.00000    0.02971    0.03826 =
         0.02592   -0.00466   -0.00190    0.00264
C18   1    0.285392    0.134592   -0.257813    11.00000    0.03678    0.04310 =
         0.02579    0.00194    0.00112   -0.00089
AFIX  43
H18   2    0.304403    0.139704   -0.342983    11.00000   -1.20000
AFIX   0
C19   1    0.301269    0.158229   -0.148641    11.00000    0.03410    0.03408 =
         0.02886    0.00312    0.00367   -0.00306
AFIX  43
H19   2    0.331921    0.179846   -0.158982    11.00000   -1.20000
AFIX   0
C7    1    0.332437    0.230884    0.179462    11.00000    0.03082    0.02709 =
         0.03134   -0.00247    0.00028    0.00360
C20   1    0.207342    0.130481    0.380342    11.00000    0.02609    0.04627 =
         0.03378    0.00760    0.00189   -0.00154
AFIX 137
H20A  2    0.195123    0.107622    0.437188    11.00000   -1.50000
H20B  2    0.173065    0.134297    0.311713    11.00000   -1.50000
H20C  2    0.210739    0.154895    0.434890    11.00000   -1.50000
HKLF 4
REM  1117 IN FDD2
REM R1 =  0.0525 for   3915 Fo > 4sig(Fo)  and  0.0555 for all   4136 data
REM    219 parameters refined using     97 restraints
END
WGHT      0.0812     17.7092
REM Highest difference peak  0.862,  deepest hole -0.681,  1-sigma level  0.073
Q1    1   0.3518  0.2829  0.7991  11.00000  0.05    0.86
Q2    1   0.3211  0.2717  0.6551  11.00000  0.05    0.77
Q3    1   0.3912  0.2774  0.5696  11.00000  0.05    0.45
Q4    1   0.3737  0.2514  0.6278  11.00000  0.05    0.41
Q5    1   0.3615  0.2931  0.6310  11.00000  0.05    0.39
Q6    1   0.3603  0.2658  0.2645  11.00000  0.05    0.25
Q7    1   0.3695  0.1166  0.3624  11.00000  0.05    0.25
Q8    1   0.3293  0.2022  0.4509  11.00000  0.05    0.25
Q9    1   0.3191  0.2207  0.2367  11.00000  0.05    0.23
Q10   1   0.3225  0.2381  0.6439  11.00000  0.05    0.23
Q11   1   0.3108  0.1839  0.2890  11.00000  0.05    0.23
Q12   1   0.2897  0.0962  0.2592  11.00000  0.05    0.22
Q13   1   0.4819  0.2232  0.6893  11.00000  0.05    0.22
Q14   1   0.3321  0.0993  0.4401  11.00000  0.05    0.21
Q15   1   0.2984  0.1948  0.0763  11.00000  0.05    0.21
Q16   1   0.3332  0.1176  0.3295  11.00000  0.05    0.21
Q17   1   0.2997  0.1447  0.2589  11.00000  0.05    0.21
Q18   1   0.2805  0.2230 -0.1977  11.00000  0.05    0.20
Q19   1   0.4597  0.2755  0.7870  11.00000  0.05    0.20
Q20   1   0.3544  0.3139  0.8356  11.00000  0.05    0.20
;
