# Supplementary material for: 2-(4-Fluoro­phen­yl)-1-(phenyl­sulfin­yl)­naphtho­[2,1-b]furan
Source: Acta Crystallogr Sect E Struct Rep Online. 2011 Aug 27;67(Pt 9):o2479. doi: 10.1107/S1600536811034155 (PMC3200676; doi:10.1107/S1600536811034155)
Supplement: Supplementary file 2 [file e-67-o2479-Isup2.hkl]

# 
# h,k,l, Fc-squared, Fo-squared, sigma(Fo-squared) and status flag 
# 
data_I
_shelx_title ' 1118 IN P-1' 
_shelx_refln_list_code          4 
_shelx_F_calc_maximum      160.30 
_exptl_crystal_F_000       400.00 
_reflns_d_resolution_high  0.7482 
 
loop_ 
 _symmetry_equiv_pos_as_xyz 
 'x, y, z' 
 '-x, -y, -z' 
 
_cell_length_a     7.2853 
_cell_length_b    10.1619 
_cell_length_c    12.3137 
_cell_angle_alpha 103.439 
_cell_angle_beta   90.486 
_cell_angle_gamma  96.422 
 
_shelx_F_squared_multiplier     1.000 
 
loop_ 
 _refln_index_h 
 _refln_index_k 
 _refln_index_l 
 _refln_F_squared_calc 
 _refln_F_squared_meas 
 _refln_F_squared_sigma 
 _refln_observed_status 
   1   0   0     2102.59     2231.10     43.82 o 
   2   0   0    13830.68    12620.16    606.22 o 
   3   0   0     1859.18     2053.57     41.18 o 
   4   0   0      788.77      893.00     19.12 o 
   5   0   0      362.26      420.80     12.86 o 
   6   0   0       25.24       69.74      7.46 o 
   7   0   0       47.53       83.54      5.78 o 
   8   0   0       31.57       39.50      3.26 o 
  -9   1   0        8.54       10.10      2.49 o 
  -8   1   0       22.31       24.56      2.25 o 
  -7   1   0        0.93        0.34      0.90 o 
  -6   1   0      450.15      446.80      9.81 o 
  -5   1   0      966.47      945.35     26.30 o 
  -4   1   0      156.36      194.85      5.61 o 
  -3   1   0       55.37       42.46      1.93 o 
  -2   1   0      396.33      395.83      8.73 o 
  -1   1   0       70.72       83.81      1.77 o 
   0   1   0     1467.23     1582.58     18.89 o 
   1   1   0      227.20      236.39      3.25 o 
   2   1   0     2364.00     2346.31     75.48 o 
   3   1   0      188.55      174.96      4.70 o 
   4   1   0       19.50       27.58      1.64 o 
   5   1   0      156.51      160.92      5.06 o 
   6   1   0       94.49       89.57      3.82 o 
   7   1   0       17.72       21.18      3.72 o 
   8   1   0       28.23       27.90      2.38 o 
   9   1   0        0.50        4.07      4.52 o 
  -9   2   0       70.51       86.17      8.70 o 
  -8   2   0      111.63      106.05      6.98 o 
  -7   2   0       11.42       11.16      0.83 o 
  -6   2   0      289.46      289.89      7.87 o 
  -5   2   0      340.29      349.62      6.50 o 
  -4   2   0       12.42       10.58      0.76 o 
  -3   2   0      112.38      111.16      2.64 o 
  -2   2   0      296.95      286.02      5.58 o 
  -1   2   0      668.75      691.61     10.80 o 
   0   2   0        2.74        3.28      0.42 o 
   1   2   0     3989.78     3958.63     47.04 o 
   2   2   0      206.44      226.11      4.08 o 
   3   2   0       73.26       67.07      1.91 o 
   4   2   0        3.02        1.80      0.41 o 
   5   2   0       36.84       38.23      1.55 o 
   6   2   0      183.08      191.59      7.93 o 
   7   2   0      154.93      167.91      5.35 o 
   8   2   0       23.73       25.13      2.42 o 
   9   2   0       17.28       21.59      2.55 o 
  -9   3   0        4.48        3.44      1.37 o 
  -8   3   0       26.73       25.04      1.82 o 
  -7   3   0       20.15       19.00      1.52 o 
  -6   3   0       72.88       70.90      2.50 o 
  -5   3   0      143.05      134.21      3.76 o 
  -4   3   0      285.75      273.68      5.86 o 
  -3   3   0       65.60       59.32      3.43 o 
  -2   3   0      415.15      428.68      8.05 o 
  -1   3   0       17.74       21.25      0.76 o 
   0   3   0     3547.73     3755.17     48.03 o 
   1   3   0       14.13        6.42      0.87 o 
   2   3   0       14.32        8.41      0.80 o 
   3   3   0      447.27      492.64      9.66 o 
   4   3   0      616.35      640.73     12.31 o 
   5   3   0      188.92      212.49      5.08 o 
   6   3   0      314.69      322.50      8.75 o 
   7   3   0      234.25      220.12      9.16 o 
   8   3   0       26.88       30.65      5.31 o 
   9   3   0       23.04       28.21      3.07 o 
  -9   4   0       18.56       18.10      1.89 o 
  -8   4   0        0.50        0.93      1.13 o 
  -7   4   0        8.24        6.78      1.37 o 
  -6   4   0        4.81        6.39      1.20 o 
  -5   4   0        4.34        2.71      0.75 o 
  -4   4   0        1.46        1.02      1.01 o 
  -3   4   0       60.57       73.87      2.15 o 
  -2   4   0      383.42      363.63      5.39 o 
  -1   4   0       32.17       24.55      1.09 o 
   0   4   0     1917.04     1990.20     26.01 o 
   1   4   0      268.19      242.87      3.34 o 
   2   4   0      108.05       87.54      2.18 o 
   3   4   0      435.99      433.72      6.40 o 
   4   4   0      360.03      349.89      7.61 o 
   5   4   0       20.83       19.51      1.88 o 
   6   4   0       37.55       36.23      2.52 o 
   7   4   0        8.54        6.89      2.29 o 
   8   4   0        0.30        1.17      2.36 o 
  -9   5   0       17.23       17.43      2.60 o 
  -8   5   0       10.19       14.43      2.09 o 
  -7   5   0        4.79        3.99      1.24 o 
  -6   5   0       82.89       81.23      3.48 o 
  -5   5   0       32.72       34.75      2.21 o 
  -4   5   0       77.08       73.05      2.99 o 
  -3   5   0       76.30       86.78      2.99 o 
  -2   5   0       12.41       12.72      0.81 o 
  -1   5   0       32.37       30.79      1.21 o 
   0   5   0        2.29        2.93      0.42 o 
   1   5   0     1359.09     1318.10     17.77 o 
   2   5   0      209.79      187.92      4.97 o 
   3   5   0      360.28      349.59      6.65 o 
   4   5   0       57.96       53.65      2.30 o 
   5   5   0      213.39      222.33      9.94 o 
   6   5   0       19.13       20.06      3.84 o 
   7   5   0        4.16        1.26      2.12 o 
   8   5   0       10.46        4.35      2.76 o 
  -9   6   0       62.22       53.51      6.10 o 
  -8   6   0       54.05       52.06      8.25 o 
  -7   6   0      334.16      307.53     13.90 o 
  -6   6   0       25.08       25.63      3.17 o 
  -5   6   0       38.09       45.41      6.19 o 
  -4   6   0      256.21      262.00      7.36 o 
  -3   6   0      370.27      386.87      8.37 o 
  -2   6   0      286.61      276.33      5.10 o 
  -1   6   0       35.78       28.42      1.52 o 
   0   6   0      456.47      438.84      6.38 o 
   1   6   0      454.58      481.93      9.23 o 
   2   6   0       70.95       68.27      2.15 o 
   3   6   0      200.44      213.16      6.23 o 
   4   6   0       18.00       16.46      2.24 o 
   5   6   0       59.16       55.65      3.27 o 
   6   6   0        5.03        6.80      2.80 o 
   7   6   0        1.46        1.17      2.33 o 
   8   6   0       66.08       81.47      7.38 o 
  -8   7   0        1.09        0.79      1.34 o 
  -7   7   0        1.17        3.35      1.50 o 
  -6   7   0        2.48        2.93      1.35 o 
  -5   7   0       74.64       60.49      3.22 o 
  -4   7   0      362.20      340.97      9.24 o 
  -3   7   0      386.42      368.13      7.03 o 
  -2   7   0      287.20      271.32      5.63 o 
  -1   7   0       57.53       57.73      1.68 o 
   0   7   0      148.62      163.27      4.44 o 
   1   7   0       44.45       38.08      1.51 o 
   2   7   0      200.33      184.32      4.32 o 
   3   7   0       67.19       65.76      2.74 o 
   4   7   0      113.44      109.75      4.81 o 
   5   7   0       79.45       82.25      6.79 o 
   6   7   0       16.01       14.44      3.73 o 
   7   7   0       18.31       16.08      4.06 o 
  -8   8   0       85.33       81.26      6.67 o 
  -7   8   0        0.28       -0.92      1.25 o 
  -6   8   0        2.56        2.84      1.92 o 
  -5   8   0        1.20        0.34      1.12 o 
  -4   8   0       72.21       72.98      3.68 o 
  -3   8   0       36.34       36.60      1.67 o 
  -2   8   0       27.07       25.69      1.65 o 
  -1   8   0      140.34      125.84      2.81 o 
   0   8   0      465.64      450.74      8.56 o 
   1   8   0        7.38        6.28      0.86 o 
   2   8   0        7.56        8.12      0.84 o 
   3   8   0      467.08      451.79     12.55 o 
   4   8   0       55.41       69.18      9.72 o 
   5   8   0       18.03       16.63      3.85 o 
   6   8   0        0.90       -1.26      2.71 o 
   7   8   0        3.91        5.20      5.43 o 
  -7   9   0       75.78       71.79      6.56 o 
  -6   9   0      130.79      142.11      9.61 o 
  -5   9   0      178.63      163.95      7.59 o 
  -4   9   0      271.94      273.69      8.54 o 
  -3   9   0      428.18      421.36      8.25 o 
  -2   9   0      840.02      797.08     12.03 o 
  -1   9   0      145.12      142.44      3.58 o 
   0   9   0      111.20      123.00      3.34 o 
   1   9   0      281.46      265.08      5.47 o 
   2   9   0       17.02       20.58      1.82 o 
   3   9   0       11.48       14.22      2.12 o 
   4   9   0        0.16        0.57      2.40 o 
   5   9   0      105.14      117.32     17.18 o 
   6   9   0       85.25       86.56     13.23 o 
  -7  10   0       18.76       18.06      4.97 o 
  -6  10   0       18.12       21.47      2.64 o 
  -5  10   0        5.37        3.98      1.42 o 
  -4  10   0      118.15      115.07      4.96 o 
  -3  10   0       31.41       31.57      1.93 o 
  -2  10   0        3.02        2.87      0.99 o 
  -1  10   0       26.92       24.82      1.71 o 
   0  10   0      340.27      337.12      8.01 o 
   1  10   0        0.88       -0.23      0.70 o 
   2  10   0        6.41        2.98      1.13 o 
   3  10   0       37.41       42.72      6.05 o 
   4  10   0       42.36       51.88      6.69 o 
   5  10   0        6.36        6.32      3.83 o 
  -6  11   0        1.98        0.74      1.38 o 
  -5  11   0        5.54        6.31      1.92 o 
  -4  11   0        0.19        0.05      1.21 o 
  -3  11   0        9.89        8.87      1.70 o 
  -2  11   0       66.39       64.40      3.57 o 
  -1  11   0       49.61       51.55      2.51 o 
   0  11   0      174.49      193.95      5.06 o 
   1  11   0      263.37      294.24      9.63 o 
   2  11   0       28.45       31.53      4.77 o 
   3  11   0       41.09       48.29      6.79 o 
   4  11   0        2.98        0.13      3.11 o 
  -5  12   0        0.12       -1.13      2.94 o 
  -4  12   0        1.18        0.65      1.53 o 
  -3  12   0        9.04        7.65      1.39 o 
  -2  12   0        0.09       -0.10      0.96 o 
  -1  12   0       32.64       32.69      2.18 o 
   0  12   0      120.68      136.99      7.21 o 
   1  12   0      120.70      112.59      5.05 o 
   2  12   0       25.83       27.28      3.51 o 
   3  12   0       11.90        8.82      6.33 o 
  -2  13   0        1.66       -0.45      1.13 o 
  -1  13   0        0.57        1.46      1.41 o 
   0  13   0       20.01       24.42      2.76 o 
  -1 -13   1       81.13       96.91      6.38 o 
   0 -13   1        0.68        1.36      1.60 o 
   1 -13   1        8.60        8.21      1.82 o 
   2 -13   1       31.82       35.77      6.09 o 
   3 -13   1       22.38       21.78      2.04 o 
  -3 -12   1        1.92        0.48      3.27 o 
  -2 -12   1        0.51        1.82      1.84 o 
  -1 -12   1       35.19       43.70      3.19 o 
   0 -12   1       11.40       10.51      1.67 o 
   1 -12   1      131.16      145.83      6.98 o 
   2 -12   1       27.64       32.13      2.33 o 
   3 -12   1        0.48        0.95      1.11 o 
   4 -12   1        0.36        0.77      1.88 o 
   5 -12   1       35.00       36.05      3.76 o 
  -4 -11   1       22.87       26.18      5.67 o 
  -3 -11   1       45.53       45.69      6.62 o 
  -2 -11   1      125.24      141.76      6.61 o 
  -1 -11   1       68.18       68.84      3.12 o 
   0 -11   1       26.26       23.22      1.97 o 
   1 -11   1        0.01       -0.47      0.73 o 
   2 -11   1        1.68        0.13      0.86 o 
   3 -11   1        1.48        1.29      1.19 o 
   4 -11   1       42.28       38.90      3.23 o 
   5 -11   1        0.10        0.44      1.33 o 
   6 -11   1       81.71       85.30      6.64 o 
  -5 -10   1       30.92       28.16      5.70 o 
  -4 -10   1        1.23        0.90      2.40 o 
  -3 -10   1       12.88        7.97      3.25 o 
  -2 -10   1        0.44        0.63      1.31 o 
  -1 -10   1      157.70      157.90      4.45 o 
   0 -10   1       88.53       87.21      3.42 o 
   1 -10   1       31.26       39.20      2.03 o 
   2 -10   1       25.56       24.21      1.97 o 
   3 -10   1      286.10      277.41      6.90 o 
   4 -10   1        2.89        1.85      1.67 o 
   5 -10   1       13.88       10.50      2.31 o 
   6 -10   1       21.61       18.94      3.19 o 
   7 -10   1       25.13       22.18      3.51 o 
  -6  -9   1        1.57        5.34      3.57 o 
  -5  -9   1        1.90       -0.55      2.47 o 
  -4  -9   1       47.32       40.78      8.59 o 
  -3  -9   1        0.35       -0.34      1.92 o 
  -2  -9   1        1.38        1.37      0.93 o 
  -1  -9   1      158.66      155.00      5.44 o 
   0  -9   1       55.25       55.32      2.11 o 
   1  -9   1        4.13        3.76      0.76 o 
   2  -9   1     1272.69     1206.85     20.36 o 
   3  -9   1      519.35      520.78     13.84 o 
   4  -9   1      295.71      315.35     11.11 o 
   5  -9   1        0.10       -1.03      1.03 o 
   6  -9   1      131.78      125.39      6.44 o 
   7  -9   1       53.58       58.36      4.62 o 
  -7  -8   1       16.30       14.29      4.50 o 
  -6  -8   1       63.14       65.18      6.90 o 
  -5  -8   1       14.75       13.07      3.75 o 
  -4  -8   1       33.12       41.86      5.31 o 
  -3  -8   1      995.44      978.38     23.11 o 
  -2  -8   1      506.08      524.32      9.88 o 
  -1  -8   1      269.92      250.35      4.98 o 
   0  -8   1      857.70      839.86     11.56 o 
   1  -8   1        8.51        8.81      0.99 o 
   2  -8   1      129.67      131.50      3.51 o 
   3  -8   1       59.79       61.80      2.65 o 
   4  -8   1      239.61      237.89     10.09 o 
   5  -8   1      437.66      441.83     14.06 o 
   6  -8   1       47.58       45.18      3.57 o 
   7  -8   1        1.60        0.19      1.30 o 
   8  -8   1        5.27        4.73      2.05 o 
  -7  -7   1       77.03       80.00      7.33 o 
  -6  -7   1      193.97      202.95     10.80 o 
  -5  -7   1        1.96       -0.31      2.15 o 
  -4  -7   1        2.84        5.00      2.38 o 
  -3  -7   1      399.67      388.39      8.67 o 
  -2  -7   1      347.85      340.40      6.74 o 
  -1  -7   1      721.39      715.62     11.31 o 
   0  -7   1        0.22       -0.21      0.35 o 
   1  -7   1       13.49       14.26      1.04 o 
   2  -7   1      126.06      126.63      3.08 o 
   3  -7   1       11.47       11.52      0.88 o 
   4  -7   1       21.82       20.70      1.89 o 
   5  -7   1        4.40        2.52      2.15 o 
   6  -7   1      105.06      101.15      5.11 o 
   7  -7   1        3.96        2.24      1.41 o 
   8  -7   1       20.37       24.30      7.23 o 
  -8  -6   1        1.64        1.84      2.97 o 
  -7  -6   1        2.86        4.99      5.31 o 
  -6  -6   1        1.30       -1.71      1.71 o 
  -5  -6   1        0.91        1.60      2.03 o 
  -4  -6   1       10.12       12.47      1.91 o 
  -3  -6   1      277.16      251.30      5.98 o 
  -2  -6   1      276.23      248.01      5.05 o 
  -1  -6   1      999.31     1017.52     13.85 o 
   0  -6   1       17.63       15.85      1.29 o 
   1  -6   1       23.89       33.47      1.34 o 
   2  -6   1        7.35       10.89      0.87 o 
   3  -6   1      327.28      320.41      7.14 o 
   4  -6   1      237.56      222.05      6.38 o 
   5  -6   1       54.12       48.92      2.73 o 
   6  -6   1        2.51        1.65      1.09 o 
   7  -6   1       52.59       52.47      4.41 o 
   8  -6   1       41.01       44.59      3.46 o 
   9  -6   1       61.53       67.35      4.38 o 
  -8  -5   1       15.54       18.36      3.68 o 
  -7  -5   1       50.88       47.91      6.56 o 
  -6  -5   1       45.93       51.16      4.72 o 
  -5  -5   1        1.12        1.52      0.89 o 
  -4  -5   1       35.61       38.80      3.07 o 
  -3  -5   1       29.23       41.06      1.47 o 
  -2  -5   1        3.12        0.93      0.41 o 
  -1  -5   1      137.47      161.00      2.69 o 
   0  -5   1      335.54      345.36      5.85 o 
   1  -5   1        1.20        3.40      0.51 o 
   2  -5   1       17.22       13.25      0.85 o 
   3  -5   1      174.42      175.57      4.29 o 
   4  -5   1      463.84      461.27     10.85 o 
   5  -5   1      335.07      335.02      8.65 o 
   6  -5   1      154.60      151.66      5.92 o 
   7  -5   1        3.96        3.26      1.70 o 
   8  -5   1        0.41        0.32      1.13 o 
   9  -5   1        0.01        0.19      1.15 o 
  -8  -4   1        1.06        1.16      2.18 o 
  -7  -4   1       11.52       14.20      5.20 o 
  -6  -4   1       70.18       69.21     10.29 o 
  -5  -4   1      121.12      117.14      7.88 o 
  -4  -4   1      331.29      340.38      7.37 o 
  -3  -4   1      109.33       88.71      1.97 o 
  -2  -4   1       60.45       89.11      1.92 o 
  -1  -4   1     1357.15     1449.17     16.77 o 
   0  -4   1      127.23      130.69      2.57 o 
   1  -4   1       47.60       47.83      1.95 o 
   2  -4   1        0.05       -0.09      0.31 o 
   3  -4   1       17.92       15.00      0.97 o 
   4  -4   1      461.23      447.92     12.78 o 
   5  -4   1      189.04      198.02     10.08 o 
   6  -4   1      288.04      260.95      7.12 o 
   7  -4   1       41.67       37.51      2.56 o 
   8  -4   1       32.61       40.33      2.58 o 
   9  -4   1        0.46        1.43      0.96 o 
  -9  -3   1        1.92       -0.23      1.83 o 
  -8  -3   1       10.84       13.38      2.71 o 
  -7  -3   1       71.62       57.60      4.18 o 
  -6  -3   1        0.61        1.01      0.83 o 
  -5  -3   1      605.51      629.80     12.78 o 
  -4  -3   1       40.81       32.14      1.48 o 
  -3  -3   1       14.65       23.68      1.17 o 
  -2  -3   1      388.65      369.37      5.69 o 
  -1  -3   1     6298.38     5910.59    114.36 o 
   0  -3   1       36.59       34.92      0.98 o 
   1  -3   1      527.55      521.87      7.80 o 
   2  -3   1       89.59       89.08      2.09 o 
   3  -3   1      125.22      127.13      3.54 o 
   4  -3   1      238.85      224.47      7.96 o 
   5  -3   1        0.81       -0.11      0.51 o 
   6  -3   1       15.73       15.05      1.24 o 
   7  -3   1        6.75        5.86      1.01 o 
   8  -3   1       44.62       47.02      3.41 o 
   9  -3   1        0.30        0.38      0.78 o 
  -9  -2   1       29.51       26.79      2.74 o 
  -8  -2   1       24.35       20.33      2.19 o 
  -7  -2   1       63.75       62.68      4.54 o 
  -6  -2   1      128.83      132.37      3.71 o 
  -5  -2   1       18.38       20.10      1.01 o 
  -4  -2   1      148.23      168.44      3.42 o 
  -3  -2   1      512.75      506.43      8.36 o 
  -2  -2   1     2100.86     2050.43     35.27 o 
  -1  -2   1     3479.88     3329.46     58.67 o 
   0  -2   1     4046.08     3923.33    104.42 o 
   1  -2   1     1344.97     1487.62     22.70 o 
   2  -2   1      431.44      485.24      8.90 o 
   3  -2   1      555.83      579.86      9.61 o 
   4  -2   1      586.45      614.33     10.33 o 
   5  -2   1      162.98      149.17      3.29 o 
   6  -2   1       19.63       18.63      1.00 o 
   7  -2   1       74.38       68.90      2.06 o 
   8  -2   1        6.80        3.37      1.54 o 
   9  -2   1       11.54        9.13      1.58 o 
  -9  -1   1       16.79       22.26      4.34 o 
  -8  -1   1       21.42       25.53      4.06 o 
  -7  -1   1      227.38      236.77      6.53 o 
  -6  -1   1      538.31      524.68     12.48 o 
  -5  -1   1       36.63       36.51      2.13 o 
  -4  -1   1      190.41      214.41      5.71 o 
  -3  -1   1        2.91        4.05      0.96 o 
  -2  -1   1      186.66      198.04      6.33 o 
  -1  -1   1     1159.71     1189.67     15.94 o 
   0  -1   1      859.29      909.49     11.06 o 
   1  -1   1      276.61      290.13      6.54 o 
   2  -1   1    25695.77    21884.26    427.14 o 
   3  -1   1        0.04        0.59      0.51 o 
   4  -1   1     3725.81     3891.65     67.31 o 
   5  -1   1       13.91       11.92      1.23 o 
   6  -1   1     1457.10     1428.08     30.67 o 
   7  -1   1      262.50      260.70      6.87 o 
   8  -1   1       37.85       41.39      3.63 o 
   9  -1   1       22.55       21.09      3.01 o 
  -9   0   1       25.15       28.53      4.56 o 
  -8   0   1       12.68       17.06      1.98 o 
  -7   0   1       12.26       14.46      1.66 o 
  -6   0   1      277.17      252.24      7.30 o 
  -5   0   1      195.70      199.19      5.09 o 
  -4   0   1      312.70      296.09      7.77 o 
  -3   0   1     1211.42     1207.18     25.27 o 
  -2   0   1     2553.09     2837.25     56.76 o 
  -1   0   1     1784.55     1842.50     25.76 o 
   0   0   1     1637.59     1577.95     25.54 o 
   1   0   1      385.57      403.22      5.86 o 
   2   0   1      815.85      865.20     17.77 o 
   3   0   1      155.93      179.97      4.81 o 
   4   0   1       79.94       68.61      6.96 o 
   5   0   1        7.43       10.89      1.70 o 
   6   0   1       31.61       30.57      2.28 o 
   7   0   1      277.11      265.35      8.08 o 
   8   0   1      362.45      362.08      9.25 o 
   9   0   1       12.19        8.73      2.46 o 
  -8   1   1        0.25        0.69      1.12 o 
  -7   1   1       43.17       50.85      2.72 o 
  -6   1   1       89.86       87.48      7.57 o 
  -5   1   1       21.37       16.52      1.87 o 
  -4   1   1        7.46        2.19      1.10 o 
  -3   1   1      277.06      268.39      6.75 o 
  -2   1   1      281.06      292.20      7.77 o 
  -1   1   1     2072.38     2108.32     29.20 o 
   0   1   1       85.18       88.45      1.40 o 
   1   1   1       72.35       82.88      1.52 o 
   2   1   1     2001.56     2106.94     32.24 o 
   3   1   1      271.65      285.82      5.11 o 
   4   1   1      140.18      141.00      4.42 o 
   5   1   1       26.31       24.41      2.29 o 
   6   1   1      164.54      160.17      5.54 o 
   7   1   1       48.97       48.44      2.83 o 
   8   1   1       38.94       45.55      3.95 o 
  -9   2   1      112.76      109.14      4.86 o 
  -8   2   1        9.60        8.51      1.57 o 
  -7   2   1       16.31       17.88      2.14 o 
  -6   2   1       34.12       35.58      1.47 o 
  -5   2   1        3.91        4.72      0.65 o 
  -4   2   1       51.30       65.88      1.97 o 
  -3   2   1      540.99      616.52     11.39 o 
  -2   2   1      152.24      139.32      3.16 o 
  -1   2   1     1013.86     1031.36     13.46 o 
   0   2   1     8263.42     7655.42    195.09 o 
   1   2   1       10.29       16.91      0.61 o 
   2   2   1      740.84      709.13     11.53 o 
   3   2   1      551.60      524.09      9.65 o 
   4   2   1       82.24       74.40      2.32 o 
   5   2   1      102.91      109.44      3.07 o 
   6   2   1      179.37      188.58      6.56 o 
   7   2   1      107.95      111.44      5.75 o 
   8   2   1       41.05       34.66      2.77 o 
   9   2   1       77.17       86.74     12.21 o 
  -9   3   1       17.78       17.95      2.06 o 
  -8   3   1        6.27        6.77      1.25 o 
  -7   3   1        5.74        6.54      1.14 o 
  -6   3   1      168.47      155.24      4.83 o 
  -5   3   1      137.08      135.33      3.67 o 
  -4   3   1       24.68       25.50      1.36 o 
  -3   3   1     1085.33     1180.37     21.17 o 
  -2   3   1      363.73      358.62      7.39 o 
  -1   3   1       87.99      102.31      1.93 o 
   0   3   1     6505.82     6476.70    108.02 o 
   1   3   1      606.85      625.26     10.32 o 
   2   3   1       44.79       34.33      1.09 o 
   3   3   1        0.57        1.08      1.17 o 
   4   3   1       15.97       13.52      1.04 o 
   5   3   1      190.04      184.16      5.74 o 
   6   3   1      334.87      342.24     11.52 o 
   7   3   1       10.96       13.47      1.82 o 
   8   3   1        4.39        3.81      2.37 o 
   9   3   1        2.97        1.70      1.80 o 
  -9   4   1        0.44        0.95      0.91 o 
  -8   4   1       43.04       38.94      2.91 o 
  -7   4   1        4.10        4.06      1.11 o 
  -6   4   1       27.80       28.14      1.94 o 
  -5   4   1      175.00      164.23      5.08 o 
  -4   4   1      324.81      309.61      6.92 o 
  -3   4   1     1145.59     1184.31     23.30 o 
  -2   4   1      608.32      624.71     14.68 o 
  -1   4   1       75.88       83.24      1.81 o 
   0   4   1      519.58      600.30      8.58 o 
   1   4   1      414.14      480.67      7.03 o 
   2   4   1      103.81      103.16      2.97 o 
   3   4   1        1.35        0.83      0.40 o 
   4   4   1        3.23        2.90      1.40 o 
   5   4   1       52.18       54.90      3.07 o 
   6   4   1       71.33       75.05      3.75 o 
   7   4   1       59.02       55.99      5.06 o 
   8   4   1       43.91       42.23      4.72 o 
  -9   5   1        3.20        3.17      1.29 o 
  -8   5   1       12.92       15.43      3.05 o 
  -7   5   1      145.40      137.29      5.92 o 
  -6   5   1      103.87      100.82      4.05 o 
  -5   5   1     1269.80     1265.46     27.18 o 
  -4   5   1        0.09        2.22      3.03 o 
  -3   5   1      530.25      621.61     16.66 o 
  -2   5   1      967.77      958.69     14.22 o 
  -1   5   1     1339.39     1398.65     18.90 o 
   0   5   1      474.63      461.83      7.01 o 
   1   5   1      809.91      904.11     12.64 o 
   2   5   1      110.29       92.28      2.55 o 
   3   5   1      152.66      131.43      3.30 o 
   4   5   1      265.17      248.76      6.18 o 
   5   5   1        4.88        4.49      1.01 o 
   6   5   1       10.98       11.56      1.81 o 
   7   5   1       43.42       34.55      4.51 o 
   8   5   1        6.19        5.47      3.09 o 
  -9   6   1        2.54        3.75      1.42 o 
  -8   6   1        8.29        9.95      2.09 o 
  -7   6   1       78.87       83.65      4.78 o 
  -6   6   1       11.28       11.99      1.74 o 
  -5   6   1        8.33        8.10      2.02 o 
  -4   6   1        0.83        0.80      0.71 o 
  -3   6   1        0.12        1.97      0.77 o 
  -2   6   1       96.27       96.42      2.30 o 
  -1   6   1       29.08       32.72      1.28 o 
   0   6   1      640.83      661.02      9.78 o 
   1   6   1       10.89        9.28      0.90 o 
   2   6   1      109.49      108.31      6.17 o 
   3   6   1      155.55      146.40      5.19 o 
   4   6   1      321.84      310.21      7.53 o 
   5   6   1      139.59      132.74      8.63 o 
   6   6   1        3.29        1.22      2.26 o 
   7   6   1       16.55       13.71      3.58 o 
  -8   7   1       18.41       22.39      2.30 o 
  -7   7   1        1.43        1.70      1.70 o 
  -6   7   1       48.78       53.18      3.89 o 
  -5   7   1       19.64       24.52      2.33 o 
  -4   7   1       28.25       23.58      2.68 o 
  -3   7   1      614.19      606.48     11.98 o 
  -2   7   1       38.11       36.74      1.54 o 
  -1   7   1      157.21      162.00      3.42 o 
   0   7   1      109.09      123.73      3.03 o 
   1   7   1        8.42       10.46      0.96 o 
   2   7   1       61.57       68.14      2.79 o 
   3   7   1        6.20        4.88      1.04 o 
   4   7   1      283.49      262.04      8.84 o 
   5   7   1      605.43      624.56     28.03 o 
   6   7   1       14.39       12.35      3.75 o 
   7   7   1       13.38        9.69      4.18 o 
  -8   8   1        0.01       -1.19      1.19 o 
  -7   8   1        2.17        2.12      1.29 o 
  -6   8   1       49.28       46.75      3.29 o 
  -5   8   1      162.40      159.27      5.11 o 
  -4   8   1      143.64      142.84      9.33 o 
  -3   8   1      110.97       98.59      2.71 o 
  -2   8   1       42.89       42.94      1.68 o 
  -1   8   1     1803.59     1723.98     25.45 o 
   0   8   1     2189.33     2077.31     30.50 o 
   1   8   1     1018.82      998.41     15.69 o 
   2   8   1      425.65      426.30      7.51 o 
   3   8   1        0.00        1.46      1.96 o 
   4   8   1       55.81       52.82      3.77 o 
   5   8   1        2.12        2.98      2.76 o 
   6   8   1       18.48       12.80      4.01 o 
  -7   9   1        1.69        2.02      1.39 o 
  -6   9   1       12.70       12.45      2.07 o 
  -5   9   1       23.75       21.21      2.34 o 
  -4   9   1       38.93       40.28      2.62 o 
  -3   9   1        1.20        0.48      0.69 o 
  -2   9   1      464.59      451.56      8.24 o 
  -1   9   1      307.84      299.47      6.52 o 
   0   9   1       28.42       23.68      1.53 o 
   1   9   1       29.12       27.27      2.62 o 
   2   9   1      148.95      143.13      4.19 o 
   3   9   1        9.92       12.16      2.25 o 
   4   9   1        2.48        2.37      2.56 o 
   5   9   1        8.56        9.72      3.96 o 
   6   9   1        0.20        0.89      3.17 o 
  -6  10   1       48.52       56.37      3.90 o 
  -5  10   1       17.23       12.89      2.12 o 
  -4  10   1       24.92       24.91      3.15 o 
  -3  10   1        7.10        5.94      1.00 o 
  -2  10   1        0.01       -0.10      0.71 o 
  -1  10   1        1.00        0.47      0.72 o 
   0  10   1      164.74      157.53      5.01 o 
   1  10   1       63.47       62.81      3.94 o 
   2  10   1        0.40        0.53      1.01 o 
   3  10   1      126.33      127.63     16.73 o 
   4  10   1       23.84       16.25      5.43 o 
   5  10   1        2.34        0.42      3.25 o 
  -6  11   1       14.34       16.50      4.75 o 
  -5  11   1       10.20        8.01      2.47 o 
  -4  11   1        7.66        7.12      1.63 o 
  -3  11   1       23.30       22.24      2.74 o 
  -2  11   1       34.56       34.25      2.15 o 
  -1  11   1        0.09        1.12      0.85 o 
   0  11   1       10.82       12.28      1.79 o 
   1  11   1       39.54       30.98      2.27 o 
   2  11   1       28.30       31.89      2.78 o 
   3  11   1       33.17       38.27      6.31 o 
   4  11   1       32.25       33.04      9.61 o 
  -4  12   1        2.85       -0.12      1.43 o 
  -3  12   1       22.77       30.47      2.25 o 
  -2  12   1       90.40       89.23      4.52 o 
  -1  12   1       14.68       14.22      1.66 o 
   0  12   1       51.55       54.46      4.93 o 
   1  12   1        8.15        3.55      1.31 o 
   2  12   1        9.07        5.82      2.07 o 
  -1 -13   2        0.01       -0.30      1.49 o 
   0 -13   2        2.23        1.09      1.54 o 
   1 -13   2       50.97       64.44      4.55 o 
   2 -13   2      141.28      153.39      6.89 o 
   3 -13   2        6.45        7.48      1.55 o 
  -3 -12   2        6.21        2.02      6.22 o 
  -2 -12   2       35.34       27.15      3.49 o 
  -1 -12   2       11.85       10.39      1.89 o 
   0 -12   2       45.90       54.45      3.58 o 
   1 -12   2       65.95       79.07      3.66 o 
   2 -12   2       16.86       15.25      1.99 o 
   3 -12   2       14.37       12.58      2.48 o 
   4 -12   2       83.62       75.91      5.89 o 
   5 -12   2        1.50        0.79      1.90 o 
  -4 -11   2       19.61       14.97      4.67 o 
  -3 -11   2        1.47        1.55      2.93 o 
  -2 -11   2       11.04       11.69      2.15 o 
  -1 -11   2       10.15        8.78      2.39 o 
   0 -11   2       62.32       73.14      4.57 o 
   1 -11   2       66.61       64.99      2.72 o 
   2 -11   2       26.22       26.45      2.00 o 
   3 -11   2        1.65        0.21      0.95 o 
   4 -11   2        2.53        5.30      1.75 o 
   5 -11   2      305.19      315.46     14.47 o 
   6 -11   2        3.95        6.39      3.84 o 
  -5 -10   2       50.96       52.38      6.92 o 
  -4 -10   2       74.20       75.42      9.38 o 
  -3 -10   2       21.22       23.11      4.70 o 
  -2 -10   2        8.62       12.93      2.09 o 
  -1 -10   2        0.07        0.61      0.70 o 
   0 -10   2        9.38        8.64      1.13 o 
   1 -10   2        0.02        0.20      0.68 o 
   2 -10   2      108.29      101.47      3.87 o 
   3 -10   2        9.72        8.46      2.25 o 
   4 -10   2      461.61      450.95     14.87 o 
   5 -10   2      314.06      332.04     12.21 o 
   6 -10   2      309.11      327.82     12.37 o 
   7 -10   2       24.26       20.31      4.41 o 
  -6  -9   2       20.40       26.19      5.34 o 
  -5  -9   2        0.68        2.67      2.93 o 
  -4  -9   2       49.63       44.77      5.75 o 
  -3  -9   2       56.86       63.18      6.30 o 
  -2  -9   2      130.99      144.36      3.71 o 
  -1  -9   2      614.98      607.68     10.23 o 
   0  -9   2       26.37       28.56      1.54 o 
   1  -9   2      398.56      394.93      7.94 o 
   2  -9   2        0.49        0.01      0.68 o 
   3  -9   2      185.20      182.47      4.94 o 
   4  -9   2      293.77      292.83     10.46 o 
   5  -9   2       17.55       13.28      2.38 o 
   6  -9   2      157.19      161.18      7.47 o 
   7  -9   2       97.67      103.78      8.93 o 
  -7  -8   2       50.04       61.72      7.06 o 
  -6  -8   2       14.09        7.70      3.35 o 
  -5  -8   2      100.67      100.93     12.32 o 
  -4  -8   2       91.50       89.98      7.23 o 
  -3  -8   2       11.74        5.94      2.83 o 
  -2  -8   2       24.03       23.39      1.33 o 
  -1  -8   2      225.26      212.25      4.39 o 
   0  -8   2      126.72      113.95      2.73 o 
   1  -8   2      121.13      113.06      3.02 o 
   2  -8   2       30.69       29.47      1.66 o 
   3  -8   2       17.65       14.44      1.17 o 
   4  -8   2      139.69      141.70      6.23 o 
   5  -8   2      476.66      475.19     14.84 o 
   6  -8   2        0.39       -0.07      1.03 o 
   7  -8   2       15.80       15.17      2.61 o 
   8  -8   2       64.08       66.23      4.88 o 
  -7  -7   2      189.73      214.85     11.62 o 
  -6  -7   2        4.42        7.31      2.88 o 
  -5  -7   2       46.40       35.61      4.67 o 
  -4  -7   2       54.32       47.75      5.05 o 
  -3  -7   2      184.67      173.75      5.85 o 
  -2  -7   2      104.68      111.37      2.92 o 
  -1  -7   2       70.54       76.82      2.11 o 
   0  -7   2       48.32       42.80      1.45 o 
   1  -7   2      126.96      114.41      2.87 o 
   2  -7   2        6.73        3.01      0.64 o 
   3  -7   2       59.00       61.87      3.62 o 
   4  -7   2       48.85       45.69      3.39 o 
   5  -7   2      704.58      664.73     22.04 o 
   6  -7   2       65.70       61.18      7.80 o 
   7  -7   2        1.95        1.29      1.25 o 
   8  -7   2        1.00        1.88      1.41 o 
  -8  -6   2        0.80       -1.07      2.53 o 
  -7  -6   2       44.56       43.32      5.16 o 
  -6  -6   2       60.01       60.05     10.85 o 
  -5  -6   2        6.97        6.24      2.26 o 
  -4  -6   2      148.90      146.10      7.76 o 
  -3  -6   2      289.27      288.22     12.23 o 
  -2  -6   2      163.11      153.73      3.43 o 
  -1  -6   2      195.23      209.92      3.70 o 
   0  -6   2      138.92      135.39      2.99 o 
   1  -6   2        1.66        5.35      0.76 o 
   2  -6   2       64.25       60.38      2.09 o 
   3  -6   2       79.44       75.86      2.62 o 
   4  -6   2        7.21       10.55      1.34 o 
   5  -6   2      166.21      155.91      6.18 o 
   6  -6   2      247.34      244.27      8.68 o 
   7  -6   2       23.41       20.29      2.43 o 
   8  -6   2        9.11        8.04      2.15 o 
   9  -6   2        0.59        0.95      1.22 o 
  -8  -5   2        9.90       10.19      3.35 o 
  -7  -5   2        0.00       -1.61      1.74 o 
  -6  -5   2        3.53        2.35      2.37 o 
  -5  -5   2        2.37        1.38      2.83 o 
  -4  -5   2        2.59        2.83      1.36 o 
  -3  -5   2      739.99      725.79     12.17 o 
  -2  -5   2     1828.22     1881.58     29.43 o 
  -1  -5   2      718.03      686.74      9.62 o 
   0  -5   2      314.99      388.16      6.40 o 
   1  -5   2        6.39        6.16      1.37 o 
   2  -5   2       57.37       60.26      1.66 o 
   3  -5   2      111.41      106.10      3.02 o 
   4  -5   2       66.18       61.49      2.67 o 
   5  -5   2       17.64       19.67      2.05 o 
   6  -5   2      161.24      149.79     14.58 o 
   7  -5   2        2.09        0.81      1.13 o 
   8  -5   2       26.54       27.31      3.28 o 
   9  -5   2        0.17       -0.68      1.01 o 
  -8  -4   2        6.47        8.46      2.25 o 
  -7  -4   2      119.60      134.08      7.36 o 
  -6  -4   2       47.64       48.26      4.27 o 
  -5  -4   2      121.27      128.83      4.47 o 
  -4  -4   2       21.21       26.49      2.44 o 
  -3  -4   2     2245.43     2391.54     40.75 o 
  -2  -4   2      564.33      601.80      9.98 o 
  -1  -4   2      551.75      673.09      8.59 o 
   0  -4   2       16.26       27.74      1.19 o 
   1  -4   2     2107.51     2212.37     31.07 o 
   2  -4   2       27.42       25.75      1.54 o 
   3  -4   2       79.09       85.75      2.28 o 
   4  -4   2       83.68       77.78      2.64 o 
   5  -4   2      294.54      272.03      7.13 o 
   6  -4   2        0.22        0.27      0.79 o 
   7  -4   2       27.12       31.78      3.05 o 
   8  -4   2        0.79       -0.32      0.88 o 
   9  -4   2        1.33        0.01      1.06 o 
  -9  -3   2       10.19       13.78      2.61 o 
  -8  -3   2      101.26      107.68      5.28 o 
  -7  -3   2      157.76      146.42      5.78 o 
  -6  -3   2        3.66        5.86      1.92 o 
  -5  -3   2       60.20       57.20      2.06 o 
  -4  -3   2      843.26      852.26     15.78 o 
  -3  -3   2      166.68      181.98      4.12 o 
  -2  -3   2       46.35       49.26      1.95 o 
  -1  -3   2     2110.57     2289.76     31.84 o 
   0  -3   2      879.86      971.40     13.94 o 
   1  -3   2      998.54     1044.95     14.96 o 
   2  -3   2      385.39      383.59      6.57 o 
   3  -3   2       64.79       60.80      3.39 o 
   4  -3   2       52.22       41.80      1.69 o 
   5  -3   2      851.06      858.13     16.05 o 
   6  -3   2      499.22      487.44     11.58 o 
   7  -3   2       50.19       53.23      2.64 o 
   8  -3   2        5.72        5.51      1.12 o 
   9  -3   2        8.50        7.32      1.29 o 
  -9  -2   2        3.05        2.92      1.74 o 
  -8  -2   2       37.39       45.21      3.16 o 
  -7  -2   2       70.12       71.37      4.35 o 
  -6  -2   2      179.85      181.67      4.50 o 
  -5  -2   2      118.98      112.16      2.64 o 
  -4  -2   2       63.32       63.53      1.74 o 
  -3  -2   2      172.62      177.38      3.44 o 
  -2  -2   2        0.04        0.78      0.19 o 
  -1  -2   2      419.00      402.91      5.11 o 
   0  -2   2        6.98        6.11      0.34 o 
   1  -2   2      418.64      454.51      6.67 o 
   2  -2   2     1669.44     1752.82     30.72 o 
   3  -2   2      370.93      398.73      6.91 o 
   4  -2   2     1743.05     1929.86     33.85 o 
   5  -2   2      195.71      202.09      4.10 o 
   6  -2   2        0.03        0.88      0.57 o 
   7  -2   2       78.67       76.82      3.05 o 
   8  -2   2      322.17      306.07      8.19 o 
   9  -2   2        0.29        0.04      0.94 o 
  -9  -1   2        1.93        6.12      3.04 o 
  -8  -1   2        0.01        1.45      2.33 o 
  -7  -1   2        8.81        6.12      0.77 o 
  -6  -1   2        4.91        5.15      1.03 o 
  -5  -1   2        0.20       -0.23      0.50 o 
  -4  -1   2        0.02        0.53      0.27 o 
  -3  -1   2      564.67      602.40      9.98 o 
  -2  -1   2      709.83      740.19     11.19 o 
  -1  -1   2      673.10      652.43      8.12 o 
   0  -1   2     3487.52     3488.93     51.93 o 
   1  -1   2     7394.96     6831.99    105.66 o 
   2  -1   2    15020.64    13824.89    317.29 o 
   3  -1   2      156.66      183.44      3.57 o 
   4  -1   2     3481.01     3759.34     64.39 o 
   5  -1   2       57.82       55.71      1.60 o 
   6  -1   2       21.30       27.59      1.87 o 
   7  -1   2       17.99       15.66      1.69 o 
   8  -1   2       11.58       11.70      1.33 o 
   9  -1   2       58.03       44.66      6.10 o 
  -9   0   2       15.82       14.87      3.85 o 
  -8   0   2       20.54       21.26      3.80 o 
  -7   0   2      203.47      201.12      5.80 o 
  -6   0   2      334.95      341.69      7.98 o 
  -5   0   2        0.76        0.45      0.88 o 
  -4   0   2      235.46      284.00      9.50 o 
  -3   0   2      229.68      239.13      4.33 o 
  -2   0   2     1200.48     1259.25     19.71 o 
  -1   0   2     4451.98     4306.71     72.37 o 
   0   0   2      725.30      802.33      9.79 o 
   1   0   2       71.89       68.28      2.43 o 
   2   0   2      180.98      204.67      4.44 o 
   3   0   2      106.91      104.01      2.36 o 
   4   0   2     1017.45     1089.29     17.49 o 
   5   0   2      336.31      338.99      6.40 o 
   6   0   2       11.36       11.65      1.30 o 
   7   0   2        3.16        1.01      0.74 o 
   8   0   2        5.23        5.38      1.22 o 
   9   0   2        3.27        3.50      1.30 o 
  -9   1   2        0.82        0.68      1.28 o 
  -8   1   2       25.36       26.43      1.65 o 
  -7   1   2      454.28      425.10      7.43 o 
  -6   1   2      182.36      180.23      6.64 o 
  -5   1   2       11.32        8.94      0.63 o 
  -4   1   2      787.32      798.05     13.20 o 
  -3   1   2      415.73      437.88      6.80 o 
  -2   1   2      396.86      397.37      8.14 o 
  -1   1   2      130.51      125.83      2.36 o 
   0   1   2      445.89      490.16      6.65 o 
   1   1   2       47.74       51.47      1.55 o 
   2   1   2      607.36      594.82      9.93 o 
   3   1   2        2.43        1.51      0.44 o 
   4   1   2        2.11        1.30      0.49 o 
   5   1   2      174.68      180.48      6.16 o 
   6   1   2      287.90      289.14      8.88 o 
   7   1   2        4.92        2.19      1.02 o 
   8   1   2       97.55       98.40      3.69 o 
   9   1   2       70.47       67.60      5.20 o 
  -9   2   2       22.33       29.39      2.94 o 
  -8   2   2       56.73       58.54      2.58 o 
  -7   2   2       99.41      101.80      2.99 o 
  -6   2   2      170.48      151.14      5.45 o 
  -5   2   2       48.06       43.79      3.30 o 
  -4   2   2       75.26       65.96      2.30 o 
  -3   2   2     1136.46     1173.55     18.56 o 
  -2   2   2      131.00      136.24      2.88 o 
  -1   2   2      391.44      410.25      6.34 o 
   0   2   2      323.87      375.86      5.45 o 
   1   2   2       88.23       84.23      2.53 o 
   2   2   2       15.40       16.94      0.75 o 
   3   2   2      265.50      259.59      6.98 o 
   4   2   2       18.33       16.64      1.07 o 
   5   2   2        0.04       -0.19      0.53 o 
   6   2   2       61.89       63.51      3.12 o 
   7   2   2       51.77       47.59      4.08 o 
   8   2   2      272.15      300.27     12.62 o 
   9   2   2       23.50       27.81      4.07 o 
  -9   3   2       56.20       55.83      6.61 o 
  -8   3   2        6.66        5.10      1.29 o 
  -7   3   2        8.04        6.97      0.97 o 
  -6   3   2       88.79       83.37      3.38 o 
  -5   3   2       83.02       75.96      3.79 o 
  -4   3   2       32.25       46.87      2.02 o 
  -3   3   2       59.88       45.16      1.41 o 
  -2   3   2      243.99      251.54      5.48 o 
  -1   3   2     1071.89     1141.63     15.31 o 
   0   3   2      204.49      195.15      3.33 o 
   1   3   2        0.35        4.15      0.40 o 
   2   3   2       81.37       65.83      2.92 o 
   3   3   2      463.73      433.06      8.00 o 
   4   3   2      292.61      290.48      6.72 o 
   5   3   2      135.90      137.49      4.93 o 
   6   3   2        7.39        9.43      1.60 o 
   7   3   2      113.06      110.93     12.67 o 
   8   3   2       40.84       47.69      5.76 o 
  -9   4   2       18.10       16.92      2.56 o 
  -8   4   2        4.74        6.94      1.71 o 
  -7   4   2       49.13       41.70      3.13 o 
  -6   4   2       28.75       31.33      2.23 o 
  -5   4   2       36.51       39.40      2.33 o 
  -4   4   2       44.83       51.82      2.48 o 
  -3   4   2       52.82       53.91      2.25 o 
  -2   4   2       66.95       74.61      1.67 o 
  -1   4   2      407.01      471.96      7.34 o 
   0   4   2     1821.96     1968.24     25.93 o 
   1   4   2      402.81      419.20      6.37 o 
   2   4   2       92.14       81.93      2.06 o 
   3   4   2        2.02        0.32      0.49 o 
   4   4   2      265.04      244.44      6.03 o 
   5   4   2      315.13      307.10      8.09 o 
   6   4   2      180.42      174.43      6.28 o 
   7   4   2        5.25        7.50      1.86 o 
   8   4   2        6.42        3.77      2.67 o 
  -9   5   2       10.94       10.44      2.29 o 
  -8   5   2        0.48       -0.92      3.62 o 
  -7   5   2       44.70       43.96      2.40 o 
  -6   5   2      219.47      205.98      5.49 o 
  -5   5   2      702.40      702.50     14.02 o 
  -4   5   2       11.56       10.92      1.37 o 
  -3   5   2       14.47       14.53      1.34 o 
  -2   5   2      143.85      152.91      3.00 o 
  -1   5   2      346.23      399.90      6.30 o 
   0   5   2       85.62      104.85      2.37 o 
   1   5   2       83.56       68.98      3.08 o 
   2   5   2      234.78      243.61      5.12 o 
   3   5   2      204.21      197.56      5.27 o 
   4   5   2      109.07      103.46      5.84 o 
   5   5   2       17.84       15.62      1.54 o 
   6   5   2      145.60      145.20     12.59 o 
   7   5   2       20.76       17.37      3.72 o 
   8   5   2        1.57        0.36      2.67 o 
  -8   6   2        5.50        2.30      1.92 o 
  -7   6   2       32.70       32.36      2.46 o 
  -6   6   2       16.60       15.34      1.62 o 
  -5   6   2        6.44        4.58      1.02 o 
  -4   6   2       32.05       26.10      1.80 o 
  -3   6   2     1177.11     1193.98     19.91 o 
  -2   6   2      892.28      907.59     14.14 o 
  -1   6   2      427.54      404.71      6.56 o 
   0   6   2      165.20      204.73      3.91 o 
   1   6   2      556.07      549.71      8.44 o 
   2   6   2       17.89       17.36      0.96 o 
   3   6   2      351.34      346.85      8.18 o 
   4   6   2      132.02      135.14      4.41 o 
   5   6   2        3.68        4.00      1.17 o 
   6   6   2      269.55      259.84      9.84 o 
   7   6   2      141.89      127.90      8.74 o 
  -8   7   2       28.79       31.31      8.59 o 
  -7   7   2      119.13      119.17      4.95 o 
  -6   7   2        4.32        5.60      1.26 o 
  -5   7   2      103.82       92.43      3.58 o 
  -4   7   2       42.98       36.77      2.25 o 
  -3   7   2      105.59       97.11      2.75 o 
  -2   7   2      425.47      402.40      7.18 o 
  -1   7   2        9.15        6.97      0.82 o 
   0   7   2      101.77       94.46      3.21 o 
   1   7   2      304.99      273.91      5.40 o 
   2   7   2     1348.81     1265.44     19.63 o 
   3   7   2       97.52       98.19      3.68 o 
   4   7   2       29.62       30.18      2.16 o 
   5   7   2      169.87      177.99      8.19 o 
   6   7   2       67.30       68.41      6.79 o 
   7   7   2       19.15       21.40      4.72 o 
  -8   8   2        8.49        9.35      2.59 o 
  -7   8   2       94.66      109.34      6.28 o 
  -6   8   2       74.08       79.30      5.18 o 
  -5   8   2        6.38        8.69      1.74 o 
  -4   8   2       17.95       19.82      2.33 o 
  -3   8   2        7.67        9.63      1.02 o 
  -2   8   2       92.53       91.66      2.68 o 
  -1   8   2      104.23       94.58      3.57 o 
   0   8   2      167.33      169.95      4.55 o 
   1   8   2      149.06      140.53      4.97 o 
   2   8   2        0.64       -0.21      0.56 o 
   3   8   2        1.53        0.05      0.91 o 
   4   8   2      225.86      220.26      8.14 o 
   5   8   2       52.71       49.84      6.14 o 
   6   8   2       33.30       27.36      5.32 o 
  -7   9   2       18.58       19.94      3.35 o 
  -6   9   2      140.89      148.15      7.49 o 
  -5   9   2      100.11      106.27      6.98 o 
  -4   9   2        7.39        9.00      1.96 o 
  -3   9   2        0.75        1.01      0.69 o 
  -2   9   2        9.04        8.41      1.13 o 
  -1   9   2      104.22       96.50      3.21 o 
   0   9   2        2.34        2.53      0.85 o 
   1   9   2       16.71       17.59      1.53 o 
   2   9   2       19.12       18.18      1.60 o 
   3   9   2       22.65       27.45      4.76 o 
   4   9   2       33.86       33.98      3.33 o 
   5   9   2      102.26       90.75      8.45 o 
  -6  10   2        2.51        1.79      2.94 o 
  -5  10   2       26.03       26.38      6.90 o 
  -4  10   2        0.23        0.03      0.98 o 
  -3  10   2       33.57       41.27      2.43 o 
  -2  10   2      148.63      162.27      4.52 o 
  -1  10   2      100.79       92.27      3.25 o 
   0  10   2       61.84       63.33      2.72 o 
   1  10   2        6.18        2.04      0.89 o 
   2  10   2       91.59       95.42      6.46 o 
   3  10   2       18.77       15.97      2.70 o 
   4  10   2       20.09       34.49     17.41 o 
  -5  11   2        3.74        3.17      1.65 o 
  -4  11   2        0.13        1.08      1.14 o 
  -3  11   2        1.14        1.46      1.00 o 
  -2  11   2       33.37       35.15      2.21 o 
  -1  11   2       60.62       55.98      3.09 o 
   0  11   2      166.75      159.66      6.49 o 
   1  11   2        0.02        0.75      0.90 o 
   2  11   2       35.05       37.94      3.06 o 
   3  11   2        4.38        4.30      3.68 o 
  -4  12   2       19.60       22.04      3.12 o 
  -3  12   2       81.50       94.48      3.60 o 
  -2  12   2        2.45        2.02      1.11 o 
  -1  12   2       58.78       63.36      3.02 o 
   0  12   2       87.77       95.11      5.72 o 
   1  12   2        1.36        1.17      1.16 o 
   2  12   2       12.25       12.21      3.01 o 
  -1 -13   3        7.44        9.62      2.00 o 
   0 -13   3       34.18       32.11      3.37 o 
   1 -13   3       30.03       30.28      3.37 o 
   2 -13   3        2.57        4.54      1.64 o 
   3 -13   3       72.64       76.38      4.02 o 
  -3 -12   3        2.30        7.06      5.43 o 
  -2 -12   3       52.36       53.86      4.71 o 
  -1 -12   3       51.64       58.32      3.50 o 
   0 -12   3        1.98        1.32      1.40 o 
   1 -12   3        0.57       -0.35      1.01 o 
   2 -12   3        8.37        8.72      1.72 o 
   3 -12   3        3.24        3.04      2.21 o 
   4 -12   3        5.23        4.82      2.47 o 
   5 -12   3       25.67       29.72      4.30 o 
  -4 -11   3       50.62       49.31      7.01 o 
  -3 -11   3       47.53       57.02      7.57 o 
  -2 -11   3        0.06        0.51      1.45 o 
  -1 -11   3        0.03       -0.17      1.03 o 
   0 -11   3       11.36       14.79      2.79 o 
   1 -11   3       56.36       63.46      3.09 o 
   2 -11   3      223.36      224.44      7.09 o 
   3 -11   3       34.18       29.91      2.15 o 
   4 -11   3      100.99      102.27      5.07 o 
   5 -11   3       21.09       20.08      3.19 o 
   6 -11   3      124.72      134.65     13.00 o 
  -5 -10   3        0.29       -0.61      2.47 o 
  -4 -10   3        0.24        0.00      2.61 o 
  -3 -10   3        0.42        0.66      2.31 o 
  -2 -10   3        5.10        4.39      1.53 o 
  -1 -10   3       14.06       13.10      1.61 o 
   0 -10   3       80.74       79.68      3.20 o 
   1 -10   3      125.47      123.32      3.63 o 
   2 -10   3       69.97       70.98      2.99 o 
   3 -10   3        0.02       -0.72      0.72 o 
   4 -10   3      408.47      429.47     14.23 o 
   5 -10   3       65.07       72.04      5.02 o 
   6 -10   3       45.20       41.33      4.12 o 
   7 -10   3        0.00       -0.51      1.57 o 
  -6  -9   3        7.25       10.23      3.89 o 
  -5  -9   3       27.72       31.16     14.13 o 
  -4  -9   3      203.06      185.01     10.68 o 
  -3  -9   3        7.23       29.62      6.33 o 
  -2  -9   3        2.40        0.90      0.74 o 
  -1  -9   3      250.22      243.95      5.79 o 
   0  -9   3       28.44       27.33      2.22 o 
   1  -9   3      185.77      185.40      4.62 o 
   2  -9   3      164.47      158.19      4.36 o 
   3  -9   3       37.83       38.00      2.05 o 
   4  -9   3       15.99       13.68      2.24 o 
   5  -9   3       72.22       62.96      4.34 o 
   6  -9   3       27.76       28.24      3.25 o 
   7  -9   3      112.64      114.49     17.07 o 
  -7  -8   3        4.98        8.40      3.75 o 
  -6  -8   3       92.16       83.90      7.50 o 
  -5  -8   3      229.14      223.20     16.73 o 
  -4  -8   3       54.18       70.26      6.46 o 
  -3  -8   3       16.76        8.03      3.17 o 
  -2  -8   3      126.81      117.52      4.13 o 
  -1  -8   3      637.66      588.80      9.70 o 
   0  -8   3       74.85       70.07      2.22 o 
   1  -8   3       21.15       22.24      1.58 o 
   2  -8   3        7.48        7.29      1.01 o 
   3  -8   3       60.96       67.52      2.50 o 
   4  -8   3        0.64        0.31      1.58 o 
   5  -8   3       85.36       78.25      4.50 o 
   6  -8   3       12.70       13.40      3.73 o 
   7  -8   3       31.78       27.32      3.84 o 
   8  -8   3       13.08       14.73      2.67 o 
  -7  -7   3        3.51        4.49      3.15 o 
  -6  -7   3        0.41        0.14      2.05 o 
  -5  -7   3       55.15       54.19      5.41 o 
  -4  -7   3      109.10      113.48      7.24 o 
  -3  -7   3       57.94       49.96      4.83 o 
  -2  -7   3       27.64       22.25      1.14 o 
  -1  -7   3      302.78      305.06      6.29 o 
   0  -7   3      156.36      154.26      3.54 o 
   1  -7   3       11.48        7.92      1.25 o 
   2  -7   3      195.63      191.30      4.28 o 
   3  -7   3        7.63        4.98      0.70 o 
   4  -7   3       80.72       75.79      4.06 o 
   5  -7   3        0.06       -0.43      0.87 o 
   6  -7   3        5.30        3.24      1.36 o 
   7  -7   3        0.08       -0.45      1.36 o 
   8  -7   3        6.16        4.34      1.71 o 
  -8  -6   3       54.76       54.48      4.75 o 
  -7  -6   3       57.40       52.15      5.51 o 
  -6  -6   3       29.92       33.47      4.45 o 
  -5  -6   3        4.76        5.72      2.22 o 
  -4  -6   3        0.07        1.81      1.60 o 
  -2  -6   3       16.80       20.78      1.85 o 
  -1  -6   3       70.77       56.57      1.84 o 
   0  -6   3      520.30      594.47      9.50 o 
   1  -6   3       23.89       31.61      1.32 o 
   2  -6   3       43.53       53.46      1.69 o 
   3  -6   3       69.31       70.72      2.72 o 
   4  -6   3      454.51      435.67     13.01 o 
   5  -6   3      438.82      434.22     13.22 o 
   6  -6   3        1.86        4.28      1.34 o 
   7  -6   3       37.97       37.35      3.14 o 
   8  -6   3        2.18        0.79      1.05 o 
   9  -6   3        0.03        0.62      1.40 o 
  -8  -5   3       83.49       77.52      6.44 o 
  -7  -5   3       78.16       76.15      6.02 o 
  -6  -5   3       16.59       20.46      3.29 o 
  -5  -5   3       69.50       73.05      5.38 o 
  -4  -5   3      151.10      143.72      7.21 o 
  -3  -5   3       83.25       96.44      2.74 o 
  -2  -5   3       33.00       32.80      1.18 o 
  -1  -5   3      258.45      366.01      5.50 o 
   0  -5   3        8.35        5.58      0.70 o 
   1  -5   3     1690.96     1912.31     27.27 o 
   2  -5   3      150.02      177.12      3.99 o 
   3  -5   3     1265.77     1338.06     23.85 o 
   4  -5   3      219.51      219.14      5.84 o 
   5  -5   3      528.46      520.36     19.33 o 
   6  -5   3       10.81        7.07      1.46 o 
   7  -5   3       34.80       39.27      3.05 o 
   8  -5   3        2.74        3.50      1.15 o 
   9  -5   3       26.39       28.86      2.44 o 
  -8  -4   3       26.33       33.18      3.53 o 
  -7  -4   3       41.79       40.69      3.42 o 
  -6  -4   3       60.45       51.64      4.47 o 
  -5  -4   3        4.39        8.30      2.94 o 
  -4  -4   3       29.44       36.32      4.94 o 
  -3  -4   3      837.45      845.33     12.47 o 
  -2  -4   3     1298.45     1326.24     23.57 o 
  -1  -4   3      254.74      239.03      3.71 o 
   0  -4   3      156.70      139.79      2.76 o 
   1  -4   3        0.52        0.12      0.28 o 
   2  -4   3      246.16      254.00      3.95 o 
   3  -4   3      265.62      279.81      5.28 o 
   4  -4   3        6.44        5.19      0.77 o 
   5  -4   3      952.51      953.36     34.36 o 
   6  -4   3      109.96      106.28      6.90 o 
   7  -4   3        0.08       -0.66      0.66 o 
   8  -4   3        8.01        4.89      1.27 o 
   9  -4   3        6.15        5.18      1.41 o 
  -9  -3   3       18.52       15.87      2.78 o 
  -8  -3   3      209.23      196.07      7.54 o 
  -7  -3   3       64.03       69.10      4.19 o 
  -6  -3   3       38.52       42.06      4.75 o 
  -5  -3   3        0.54        0.51      0.58 o 
  -4  -3   3        3.69        4.84      0.78 o 
  -3  -3   3      183.44      186.28      5.36 o 
  -2  -3   3       59.01       72.87      1.66 o 
  -1  -3   3     1786.04     1824.58     22.04 o 
   0  -3   3     2186.66     2215.82     33.83 o 
   1  -3   3       62.25       50.25      1.29 o 
   2  -3   3        0.48        1.20      0.47 o 
   3  -3   3        0.69        2.98      0.65 o 
   4  -3   3      453.13      463.18      9.19 o 
   5  -3   3      403.69      418.98      7.76 o 
   6  -3   3      347.97      408.28     10.03 o 
   7  -3   3       14.14       10.16      1.36 o 
   8  -3   3       12.05       11.97      2.77 o 
   9  -3   3        1.67        2.56      1.24 o 
  -9  -2   3       62.32       77.84      4.59 o 
  -8  -2   3      237.38      229.73     10.22 o 
  -7  -2   3      107.42       95.58      4.44 o 
  -6  -2   3       83.51       95.29      3.50 o 
  -5  -2   3      220.20      217.72      4.12 o 
  -4  -2   3       93.60       92.98      3.18 o 
  -3  -2   3      224.80      238.20      4.36 o 
  -2  -2   3      328.01      374.77      7.26 o 
  -1  -2   3      127.53      159.59      3.20 o 
   0  -2   3       68.52       72.50      1.30 o 
   1  -2   3        0.47        3.34      0.31 o 
   2  -2   3      877.18     1004.55     15.80 o 
   3  -2   3     2464.83     2630.11     37.00 o 
   4  -2   3     4182.56     4393.58     67.51 o 
   5  -2   3        0.30        0.82      0.51 o 
   6  -2   3     1948.38     1984.57     31.79 o 
   7  -2   3      165.44      171.77      5.38 o 
   8  -2   3      459.05      435.53     12.34 o 
   9  -2   3       79.00       76.23      3.61 o 
  -9  -1   3       28.29       32.90      2.94 o 
  -8  -1   3       51.32       57.25      6.49 o 
  -7  -1   3      199.12      194.15      6.43 o 
  -6  -1   3       37.69       33.28      1.31 o 
  -5  -1   3      297.53      306.36      5.95 o 
  -4  -1   3      854.10      902.34     14.94 o 
  -3  -1   3        7.22        6.72      0.71 o 
  -2  -1   3       28.00       37.15      1.57 o 
  -1  -1   3      666.93      655.83      7.26 o 
   0  -1   3      470.50      507.86      6.91 o 
   1  -1   3      417.14      404.58      5.64 o 
   2  -1   3     1054.14     1168.59     18.40 o 
   3  -1   3       11.40       10.43      0.76 o 
   4  -1   3        7.94        8.34      0.79 o 
   5  -1   3      307.59      292.95      5.86 o 
   6  -1   3      374.81      354.20      6.44 o 
   7  -1   3       47.59       56.75      2.86 o 
   8  -1   3        0.54        1.39      1.05 o 
   9  -1   3       54.29       51.34      2.93 o 
  -9   0   3        3.16        5.85      1.72 o 
  -8   0   3       18.34       21.95      2.25 o 
  -7   0   3       11.82        7.91      1.99 o 
  -6   0   3        9.42       19.01      2.03 o 
  -5   0   3      451.00      464.22      8.41 o 
  -4   0   3      460.23      456.16      8.78 o 
  -3   0   3      118.37      130.25      2.88 o 
  -2   0   3       30.34       27.06      2.16 o 
  -1   0   3       61.32       74.25      1.44 o 
   0   0   3      104.42      129.23      2.72 o 
   1   0   3     2697.11     2741.01     37.97 o 
   2   0   3     2344.60     2343.16     35.69 o 
   3   0   3      115.83      129.16      2.71 o 
   4   0   3        0.36       -0.20      0.40 o 
   5   0   3       69.02       73.25      2.69 o 
   6   0   3      252.42      254.75      5.54 o 
   7   0   3       16.51       14.53      1.57 o 
   8   0   3       64.31       62.88      3.24 o 
   9   0   3        1.39        1.84      1.25 o 
  -9   1   3       85.70       96.75      5.12 o 
  -8   1   3      203.47      199.08     21.59 o 
  -7   1   3       28.21       28.87      2.04 o 
  -6   1   3      408.79      412.83      8.00 o 
  -5   1   3      172.14      179.20      4.07 o 
  -4   1   3      326.26      379.09      7.08 o 
  -3   1   3      193.06      211.92      4.65 o 
  -2   1   3        0.21        0.67      0.29 o 
  -1   1   3      819.73      779.53      9.76 o 
   0   1   3      939.00      941.09     13.63 o 
   1   1   3     1077.50     1079.87     19.10 o 
   2   1   3      390.27      383.98      6.77 o 
   3   1   3      670.23      652.47     11.26 o 
   4   1   3       95.45       88.42      2.76 o 
   5   1   3      159.83      160.10      4.27 o 
   6   1   3      177.33      171.81      5.97 o 
   7   1   3        1.56        0.32      0.96 o 
   8   1   3       10.61        6.56      1.76 o 
   9   1   3        9.14       10.60      2.08 o 
  -9   2   3       26.43       27.21      6.33 o 
  -8   2   3       28.39       30.99      2.40 o 
  -7   2   3      179.03      168.27      5.49 o 
  -6   2   3       49.49       53.57      2.66 o 
  -5   2   3       49.81       55.19      2.28 o 
  -4   2   3      240.00      262.42      5.91 o 
  -3   2   3       24.30       32.37      1.53 o 
  -2   2   3        1.22        3.80      0.60 o 
  -1   2   3      169.44      194.41      3.22 o 
   0   2   3        0.09       -0.18      0.18 o 
   1   2   3     1162.63     1206.19     15.90 o 
   2   2   3      896.54      848.38     12.66 o 
   3   2   3      357.43      360.54      6.75 o 
   4   2   3       12.45       12.43      1.02 o 
   5   2   3      287.97      275.51      7.78 o 
   6   2   3        6.56        6.40      1.41 o 
   7   2   3       12.79       13.87      1.92 o 
   8   2   3       19.86       24.68      2.54 o 
   9   2   3        0.01       -1.58      2.26 o 
  -9   3   3        0.13        0.90      1.81 o 
  -8   3   3        7.26        9.04      2.56 o 
  -7   3   3      138.47      126.72      4.80 o 
  -6   3   3      121.08      106.69      4.07 o 
  -5   3   3       57.02       57.94      2.70 o 
  -4   3   3      201.23      207.77      5.21 o 
  -3   3   3      814.44      860.93     14.68 o 
  -2   3   3      600.50      609.52     13.53 o 
  -1   3   3       39.81       40.51      1.78 o 
   0   3   3       59.37       76.45      1.79 o 
   1   3   3        4.41        6.03      0.50 o 
   2   3   3      272.02      296.17      5.73 o 
   3   3   3       41.24       49.32      3.14 o 
   4   3   3       12.61        9.96      1.16 o 
   5   3   3        9.79       12.48      1.38 o 
   6   3   3      133.21      139.90      5.38 o 
   7   3   3       29.55       28.85      2.66 o 
   8   3   3       81.81       82.24      4.45 o 
  -9   4   3       18.32       22.88      4.18 o 
  -8   4   3        0.70       -0.22      0.97 o 
  -7   4   3        3.34        1.74      1.09 o 
  -6   4   3       24.31       18.93      1.90 o 
  -5   4   3        0.14        0.47      0.85 o 
  -4   4   3      889.83      857.56     24.82 o 
  -3   4   3     2810.94     2956.80     51.32 o 
  -2   4   3      408.91      471.31      7.75 o 
  -1   4   3     1158.64     1360.96     18.44 o 
   0   4   3      534.41      546.89      8.86 o 
   1   4   3     1718.55     1840.96     24.53 o 
   2   4   3       49.02       35.34      1.93 o 
   3   4   3       23.41       16.21      1.15 o 
   4   4   3        8.09       11.18      1.47 o 
   5   4   3        4.27        3.14      0.98 o 
   6   4   3       40.00       45.87      5.59 o 
   7   4   3        6.10        6.14      1.73 o 
   8   4   3       39.72       44.95      5.19 o 
  -9   5   3       75.98      102.01      9.83 o 
  -8   5   3       43.38       43.53     11.08 o 
  -7   5   3        0.53        1.63      1.13 o 
  -6   5   3       57.27       41.38      2.85 o 
  -5   5   3       30.91       35.85      2.85 o 
  -4   5   3       43.96       47.43      2.75 o 
  -3   5   3       14.51       15.30      1.48 o 
  -2   5   3       98.82       95.43      2.41 o 
  -1   5   3      774.73      808.70     11.69 o 
   0   5   3       83.52       81.68      2.27 o 
   1   5   3        8.33       15.02      0.92 o 
   2   5   3       17.33       12.71      1.28 o 
   3   5   3      171.05      157.21      6.13 o 
   4   5   3      158.09      141.78      4.44 o 
   5   5   3      366.69      362.37      8.81 o 
   6   5   3       10.62        9.40      2.37 o 
   7   5   3        4.65        4.34      1.76 o 
   8   5   3       35.73       41.71      5.52 o 
  -8   6   3       25.80       31.77      3.47 o 
  -7   6   3       22.25       18.34      2.35 o 
  -6   6   3       59.02       63.16      4.71 o 
  -5   6   3       52.47       51.39      4.57 o 
  -4   6   3       24.84       30.43      2.41 o 
  -3   6   3        0.35        6.00      1.14 o 
  -2   6   3        3.37        3.08      0.61 o 
  -1   6   3       91.62       92.90      2.76 o 
   0   6   3       90.81      139.39      3.26 o 
   1   6   3        5.35        6.99      0.85 o 
   2   6   3       73.63       72.85      2.14 o 
   3   6   3      131.66      130.54      5.74 o 
   4   6   3      755.01      751.60     15.73 o 
   5   6   3       90.66       88.62      4.41 o 
   6   6   3       10.53       14.15      2.30 o 
   7   6   3       12.99       14.02      3.91 o 
  -8   7   3       11.24       16.31      2.86 o 
  -7   7   3        5.07        4.40      1.90 o 
  -6   7   3       34.39       39.11      4.37 o 
  -5   7   3       35.10       35.04      3.30 o 
  -4   7   3       58.30       54.80      3.36 o 
  -3   7   3      168.63      171.62      4.40 o 
  -2   7   3      147.91      140.00      3.39 o 
  -1   7   3       26.72       24.16      1.87 o 
   0   7   3       11.66       14.28      1.41 o 
   1   7   3      739.05      693.92     11.51 o 
   2   7   3       20.48       16.99      1.15 o 
   3   7   3      556.97      549.66     12.29 o 
   4   7   3      130.60      130.60      4.65 o 
   5   7   3       30.79       32.92      3.98 o 
   6   7   3       61.42       56.73      6.46 o 
   7   7   3        1.35        1.03      3.14 o 
  -7   8   3      151.21      168.41      8.06 o 
  -6   8   3       20.11       26.29      2.93 o 
  -5   8   3       63.75       57.22      3.84 o 
  -4   8   3      109.34      103.46      4.84 o 
  -3   8   3      259.58      250.05      6.23 o 
  -2   8   3       56.88       56.18      2.26 o 
  -1   8   3        8.40        9.53      1.82 o 
   0   8   3      104.77       98.43      2.97 o 
   1   8   3      173.76      149.17      5.05 o 
   2   8   3        1.29        0.53      0.62 o 
   3   8   3       37.05       39.09      4.01 o 
   4   8   3       59.27       52.23      3.07 o 
   5   8   3        0.31        0.65      1.50 o 
   6   8   3       53.81       50.00      6.73 o 
  -7   9   3       76.09       84.42      7.69 o 
  -6   9   3        1.19        4.00      2.15 o 
  -5   9   3       12.56       12.15      2.26 o 
  -4   9   3       12.03       12.72      2.19 o 
  -3   9   3      148.15      136.48      4.65 o 
  -2   9   3      115.46      112.99      3.30 o 
  -1   9   3        0.42        0.08      0.69 o 
   0   9   3        8.65       25.30      4.97 o 
   1   9   3       16.67       14.96      1.35 o 
   2   9   3      107.67      110.99      3.79 o 
   3   9   3       41.88       44.81      2.87 o 
   4   9   3       57.13       61.00      4.52 o 
   5   9   3       56.19       55.61      7.15 o 
  -6  10   3       29.06       43.07      4.55 o 
  -5  10   3        3.13        3.78      1.56 o 
  -4  10   3       11.14       10.68      1.69 o 
  -3  10   3       16.19       14.93      1.58 o 
  -2  10   3        4.40        3.26      1.05 o 
  -1  10   3        3.69        4.06      1.11 o 
   0  10   3        1.12       -0.27      0.76 o 
   1  10   3        1.99        1.48      0.84 o 
   2  10   3       18.57       12.68      3.21 o 
   3  10   3       11.44        9.03      2.77 o 
   4  10   3       82.76       86.29      8.93 o 
  -5  11   3        5.17        5.20      4.75 o 
  -4  11   3        0.36       -0.18      1.32 o 
  -3  11   3       24.03       21.25      2.98 o 
  -2  11   3       27.98       41.46      2.42 o 
  -1  11   3       77.88       82.41      4.10 o 
   0  11   3        1.23        1.58      1.33 o 
   1  11   3        0.32       -0.32      0.85 o 
   2  11   3        5.09        4.86      1.59 o 
   3  11   3       17.26       12.82      4.63 o 
  -3  12   3       17.39       19.75      2.47 o 
  -2  12   3        3.45        4.70      1.29 o 
  -1  12   3        6.09        8.95      2.77 o 
   0  12   3      159.67      195.59      6.27 o 
   1  12   3       47.25       58.04      5.74 o 
  -1 -13   4       11.90       10.52      1.97 o 
   0 -13   4       46.28       58.41      4.28 o 
   1 -13   4       74.00       85.86     12.77 o 
   2 -13   4       38.18       30.71      3.42 o 
   3 -13   4        9.60        9.12      1.90 o 
  -3 -12   4       22.04       23.99      5.57 o 
  -2 -12   4        0.00       -0.17      1.67 o 
  -1 -12   4       22.47       16.69      2.19 o 
   0 -12   4        4.17        3.77      1.80 o 
   1 -12   4        0.09       -0.20      1.34 o 
   2 -12   4      183.77      206.11     12.19 o 
   3 -12   4      109.98      120.87      4.85 o 
   4 -12   4       57.27       56.04      4.99 o 
   5 -12   4       17.16       17.93      3.50 o 
  -4 -11   4       38.82       35.51      7.69 o 
  -3 -11   4       47.54       66.47      7.35 o 
  -2 -11   4       40.94       47.31      4.62 o 
  -1 -11   4        1.21        2.23      1.87 o 
   0 -11   4        0.06       -0.77      1.08 o 
   1 -11   4       27.56       26.85      2.26 o 
   2 -11   4       20.42       19.84      2.17 o 
   3 -11   4       66.31       72.96      4.27 o 
   4 -11   4       82.57       81.51      4.56 o 
   5 -11   4        0.61       -1.41      1.41 o 
   6 -11   4       47.84       49.09      5.76 o 
  -5 -10   4       10.07        9.72      5.65 o 
  -4 -10   4       21.38       18.13      4.39 o 
  -3 -10   4       30.29       36.33      6.33 o 
  -2 -10   4      369.09      348.42     10.83 o 
  -1 -10   4       30.09       32.48      3.21 o 
   0 -10   4       31.71       28.36      2.87 o 
   1 -10   4      247.92      239.78      6.35 o 
   2 -10   4       63.20       60.25      3.65 o 
   3 -10   4      101.47      100.78      3.54 o 
   4 -10   4       24.72       20.14      3.05 o 
   5 -10   4        6.60        3.29      2.37 o 
   6 -10   4       54.20       54.85      7.46 o 
   7 -10   4        2.78        4.19      2.05 o 
  -6  -9   4       12.65        5.80      3.42 o 
  -5  -9   4        1.63       -0.23      2.54 o 
  -4  -9   4       15.91        8.71      3.27 o 
  -3  -9   4      126.04      108.42      7.90 o 
  -2  -9   4       31.01       32.13      3.55 o 
  -1  -9   4        2.57        0.43      0.78 o 
   0  -9   4        8.11        6.54      0.99 o 
   1  -9   4      241.28      222.78      6.43 o 
   2  -9   4      260.71      252.08      6.27 o 
   3  -9   4       44.92       46.82      3.56 o 
   4  -9   4       74.70       82.15      4.86 o 
   5  -9   4       53.92       46.70      3.80 o 
   6  -9   4       31.99       33.60      3.37 o 
   7  -9   4       25.11       22.12      3.26 o 
  -7  -8   4       32.91       35.37      8.36 o 
  -6  -8   4       63.06       60.88      6.78 o 
  -5  -8   4        4.18        2.65      2.44 o 
  -4  -8   4        3.25        8.94      2.82 o 
  -3  -8   4       44.06       48.06      5.54 o 
  -2  -8   4       84.06       71.96      3.00 o 
  -1  -8   4       71.31       69.74      2.50 o 
   0  -8   4        0.24        2.95      0.68 o 
   1  -8   4       70.08       67.41      2.27 o 
   2  -8   4      416.08      403.79      7.82 o 
   3  -8   4      126.84      126.11      3.69 o 
   4  -8   4      236.41      223.61      8.93 o 
   5  -8   4        0.10        0.00      1.03 o 
   6  -8   4       14.80       11.36      2.60 o 
   7  -8   4       46.23       41.63      5.31 o 
   8  -8   4       24.30       19.10      3.84 o 
  -7  -7   4       14.00        8.83      6.22 o 
  -6  -7   4       20.24       15.71      4.07 o 
  -5  -7   4       11.90        7.55      2.86 o 
  -4  -7   4      143.09      139.30      8.01 o 
  -3  -7   4       11.98        8.18      2.61 o 
  -2  -7   4      258.85      272.30      7.47 o 
  -1  -7   4      227.64      233.54      4.65 o 
   0  -7   4       37.99       34.76      1.52 o 
   1  -7   4      111.77      120.47      3.12 o 
   2  -7   4       70.86       72.22      2.34 o 
   3  -7   4      292.53      300.14      6.53 o 
   4  -7   4      151.56      147.12      6.21 o 
   5  -7   4       33.94       33.25      2.99 o 
   6  -7   4        0.82        0.57      1.12 o 
   7  -7   4       82.11       77.16      4.77 o 
   8  -7   4       25.47       25.26      2.58 o 
  -8  -6   4        3.73        2.57      2.47 o 
  -7  -6   4        2.92        2.14      2.36 o 
  -6  -6   4       36.45       30.06      4.34 o 
  -5  -6   4        6.89        4.94      3.17 o 
  -4  -6   4       13.04       13.43      2.88 o 
  -3  -6   4       84.71       78.37      5.51 o 
  -2  -6   4      424.37      397.56      7.16 o 
  -1  -6   4     1051.51     1077.27     14.79 o 
   0  -6   4      330.86      324.04      5.75 o 
   1  -6   4        3.88       10.88      0.85 o 
   2  -6   4       10.65       12.32      0.96 o 
   3  -6   4       87.58       95.31      2.90 o 
   4  -6   4       10.61       10.02      2.71 o 
   5  -6   4      432.05      415.20     12.83 o 
   6  -6   4       14.78       14.83      5.54 o 
   7  -6   4        0.09       -0.96      0.96 o 
   8  -6   4        0.01       -0.14      1.19 o 
  -8  -5   4      111.78      110.09      6.25 o 
  -7  -5   4        5.14        4.81      2.79 o 
  -6  -5   4        6.81        4.85      3.05 o 
  -5  -5   4        0.04       -1.17      1.30 o 
  -4  -5   4        3.89        5.37      1.96 o 
  -3  -5   4        0.85        0.26      0.36 o 
  -2  -5   4       17.49       17.72      1.21 o 
  -1  -5   4     2650.04     2838.76     39.86 o 
   0  -5   4      511.96      523.43      8.37 o 
   1  -5   4      585.28      666.65     10.34 o 
   2  -5   4      395.24      399.17      6.63 o 
   3  -5   4      455.72      455.63     10.70 o 
   4  -5   4      153.91      153.07      5.95 o 
   5  -5   4       12.32       10.92      3.05 o 
   6  -5   4       14.14       14.14      2.09 o 
   7  -5   4        0.09        1.86      1.12 o 
   8  -5   4       18.02       18.97      2.18 o 
   9  -5   4        8.49        5.15      1.50 o 
  -8  -4   4       75.65       68.27      6.39 o 
  -7  -4   4        4.80        2.79      1.64 o 
  -6  -4   4      294.88      301.27      9.54 o 
  -5  -4   4       51.96       52.77      4.39 o 
  -4  -4   4       38.39       43.28      4.86 o 
  -3  -4   4       11.51       13.83      1.23 o 
  -2  -4   4      640.74      698.92     15.64 o 
  -1  -4   4       54.54       55.08      1.08 o 
   0  -4   4      460.21      520.83      8.15 o 
   1  -4   4      332.28      348.87      5.78 o 
   2  -4   4      372.69      353.85      6.25 o 
   3  -4   4       81.78       88.41      3.07 o 
   4  -4   4        2.02        1.24      0.92 o 
   5  -4   4      138.94      129.27      5.43 o 
   6  -4   4      122.11      117.52      4.32 o 
   7  -4   4      452.00      459.99     11.63 o 
   8  -4   4        6.13       11.02      1.79 o 
   9  -4   4        2.13        1.24      1.17 o 
  -9  -3   4        4.39        7.32      2.39 o 
  -8  -3   4       42.73       31.93      3.34 o 
  -7  -3   4      129.90      126.27      5.72 o 
  -6  -3   4      645.12      628.72     16.14 o 
  -5  -3   4       19.04       16.89      1.99 o 
  -4  -3   4       38.97       41.14      1.49 o 
  -3  -3   4      210.42      196.90      5.19 o 
  -2  -3   4       32.82       30.65      3.11 o 
  -1  -3   4        6.30        7.50      0.27 o 
   0  -3   4       28.62       21.32      0.69 o 
   1  -3   4      909.93      899.71     12.17 o 
   2  -3   4      583.53      634.28     10.23 o 
   3  -3   4       66.04       61.40      1.87 o 
   4  -3   4        7.58       14.68      0.95 o 
   5  -3   4      790.13      788.46     17.33 o 
   6  -3   4      597.12      611.72     14.93 o 
   7  -3   4       24.10       22.08      1.96 o 
   8  -3   4      229.90      203.58      6.59 o 
   9  -3   4       93.12      104.39      6.33 o 
  -9  -2   4       17.11       13.52      2.58 o 
  -8  -2   4        1.46        1.22      1.49 o 
  -7  -2   4       83.72       80.51      4.30 o 
  -6  -2   4       62.00       62.87      4.43 o 
  -5  -2   4       29.28       29.45      1.74 o 
  -4  -2   4       21.40       22.23      0.97 o 
  -3  -2   4       21.17       20.89      1.04 o 
  -2  -2   4      219.33      245.78      4.20 o 
  -1  -2   4     1116.90     1172.16     11.69 o 
   0  -2   4      781.21      762.12      9.10 o 
   1  -2   4     1319.39     1331.65     17.54 o 
   2  -2   4      625.45      689.77     10.19 o 
   3  -2   4       21.85       30.22      1.22 o 
   4  -2   4      328.00      373.63      7.88 o 
   5  -2   4      784.19      757.57     12.85 o 
   6  -2   4       91.57       95.28      4.82 o 
   7  -2   4       47.58       44.20      4.40 o 
   8  -2   4        0.11        1.47      1.09 o 
   9  -2   4       29.07       34.18      2.54 o 
  -9  -1   4        8.04        7.11      3.92 o 
  -8  -1   4       70.24       65.77      3.98 o 
  -7  -1   4        0.64        1.45      1.26 o 
  -6  -1   4       19.39       20.77      1.67 o 
  -5  -1   4      219.77      232.87      5.02 o 
  -4  -1   4     1100.09     1122.82     21.49 o 
  -3  -1   4      382.09      400.47     11.45 o 
  -2  -1   4      931.21     1024.04     14.30 o 
  -1  -1   4      721.82      779.89      9.25 o 
   0  -1   4      582.05      583.66      8.03 o 
   1  -1   4       19.20       28.51      1.19 o 
   2  -1   4      427.21      434.43      6.34 o 
   3  -1   4     1666.43     1746.30     27.53 o 
   4  -1   4      431.91      416.94      7.76 o 
   5  -1   4       38.21       33.50      1.66 o 
   6  -1   4       11.55        8.83      1.27 o 
   7  -1   4       47.09       53.51      2.90 o 
   8  -1   4        6.33        3.69      1.24 o 
   9  -1   4        3.49        3.17      1.35 o 
  -9   0   4        0.38       -0.68      1.62 o 
  -8   0   4       53.86       49.34      3.66 o 
  -7   0   4      187.25      187.64      6.61 o 
  -6   0   4      511.50      517.41     11.28 o 
  -5   0   4      152.81      147.39      3.63 o 
  -4   0   4      144.87      175.63      3.98 o 
  -3   0   4        1.27        3.81      0.57 o 
  -2   0   4     2700.21     2862.06     39.80 o 
  -1   0   4      330.22      365.57      5.30 o 
   0   0   4     2310.35     2320.54     30.04 o 
   1   0   4      444.52      441.94      5.92 o 
   2   0   4       34.95       28.15      1.07 o 
   3   0   4      479.67      514.66      9.02 o 
   4   0   4      120.90      120.37      3.69 o 
   5   0   4      141.22      135.69      3.62 o 
   6   0   4       56.26       52.79      2.63 o 
   7   0   4      121.16      134.31      5.60 o 
   8   0   4       26.48       25.79      2.54 o 
   9   0   4       33.38       35.97      3.04 o 
  -9   1   4        0.15       -0.14      1.64 o 
  -8   1   4        1.61        2.16      1.57 o 
  -7   1   4       78.82       79.56      4.16 o 
  -6   1   4      260.54      271.28      7.60 o 
  -5   1   4      464.55      452.70      9.35 o 
  -4   1   4      260.23      254.58      5.78 o 
  -3   1   4       91.82       92.56      2.73 o 
  -2   1   4       36.83       33.88      1.36 o 
  -1   1   4      351.94      363.38      5.42 o 
   0   1   4        9.53        9.17      0.61 o 
   1   1   4      150.05      156.92      2.80 o 
   2   1   4      719.34      727.66     12.14 o 
   3   1   4      197.98      208.58      4.33 o 
   4   1   4      111.17      109.67      5.13 o 
   5   1   4      128.28      134.08      4.79 o 
   6   1   4       33.00       29.75      4.40 o 
   7   1   4       24.70       23.11      2.30 o 
   8   1   4       48.44       50.69      4.97 o 
   9   1   4       81.05       88.30      4.95 o 
  -9   2   4       16.55       18.99      2.99 o 
  -8   2   4       20.95       20.64      2.70 o 
  -7   2   4        5.17        3.89      1.29 o 
  -6   2   4       78.32       77.62      3.49 o 
  -5   2   4      339.70      327.83      8.61 o 
  -4   2   4       26.03       26.44      2.22 o 
  -3   2   4        2.14        2.79      0.56 o 
  -2   2   4        4.84       12.31      0.53 o 
  -1   2   4     1036.53     1045.19     15.35 o 
   0   2   4     1153.87     1226.37     15.40 o 
   1   2   4       89.98       81.13      1.88 o 
   2   2   4      208.74      184.71      5.61 o 
   3   2   4       85.86       78.20      2.10 o 
   4   2   4       39.23       32.94      1.89 o 
   5   2   4        0.00        0.38      0.87 o 
   6   2   4        1.22        0.66      1.02 o 
   7   2   4       31.33       26.47      2.57 o 
   8   2   4       50.99       49.24      3.83 o 
  -9   3   4       91.13       89.98      6.78 o 
  -8   3   4       78.63       75.65      7.60 o 
  -7   3   4        5.00        3.16      1.87 o 
  -6   3   4        0.01        0.58      0.82 o 
  -5   3   4        1.05        0.65      0.77 o 
  -4   3   4        6.27        9.69      1.34 o 
  -3   3   4       18.72       24.23      2.41 o 
  -2   3   4       66.92       63.80      1.52 o 
  -1   3   4      656.40      723.47     10.34 o 
   0   3   4      420.97      502.85      8.05 o 
   1   3   4      535.65      643.34      9.18 o 
   2   3   4     2152.43     2185.94     34.36 o 
   3   3   4     2579.04     2530.86     39.69 o 
   4   3   4       26.66       23.34      1.74 o 
   5   3   4        1.59        1.43      0.83 o 
   6   3   4       40.62       39.59      4.06 o 
   7   3   4      122.19      106.28     10.17 o 
   8   3   4       10.71        8.26      3.50 o 
  -9   4   4      186.81      178.37     10.63 o 
  -8   4   4       55.78       59.29      3.80 o 
  -7   4   4       60.86       60.16      3.56 o 
  -6   4   4        9.18       12.72      1.77 o 
  -5   4   4       48.00       53.47      4.56 o 
  -4   4   4       47.57       50.62      2.75 o 
  -3   4   4      997.57     1032.58     19.40 o 
  -2   4   4      303.01      283.01      4.83 o 
  -1   4   4       53.21       46.14      1.85 o 
   0   4   4       20.65       21.13      1.07 o 
   1   4   4      236.46      237.08      4.26 o 
   2   4   4       10.32       10.68      0.71 o 
   3   4   4      133.75      129.99      4.08 o 
   4   4   4      254.09      249.49      7.93 o 
   5   4   4      290.67      287.36      7.39 o 
   6   4   4       28.99       29.32      2.77 o 
   7   4   4       17.29       16.72      2.53 o 
   8   4   4       57.16       65.11      4.94 o 
  -8   5   4        3.29        4.20      1.70 o 
  -7   5   4       55.43       49.07      3.40 o 
  -6   5   4        2.00        1.51      1.11 o 
  -5   5   4        0.99        1.95      1.12 o 
  -4   5   4      243.24      240.41      7.34 o 
  -3   5   4      406.40      382.83      7.75 o 
  -2   5   4      106.57       88.40      2.24 o 
  -1   5   4      577.74      559.12      8.65 o 
   0   5   4      204.32      201.12      3.90 o 
   1   5   4        0.09        1.51      0.56 o 
   2   5   4       75.77       81.91      2.29 o 
   3   5   4       92.28       96.03      3.59 o 
   4   5   4       91.65       86.39      3.47 o 
   5   5   4        0.66        0.46      0.94 o 
   6   5   4      117.44      116.69      4.84 o 
   7   5   4       11.44        8.49      2.74 o 
  -8   6   4       21.45       22.34      3.19 o 
  -7   6   4       41.60       41.15      4.00 o 
  -6   6   4        3.41        3.36      1.32 o 
  -5   6   4        1.24        1.58      1.06 o 
  -4   6   4       23.56       22.05      2.75 o 
  -3   6   4      239.34      224.80      5.57 o 
  -2   6   4      113.58      104.79      3.05 o 
  -1   6   4      201.43      196.40      4.02 o 
   0   6   4      175.41      159.17      3.47 o 
   1   6   4        2.94        4.52      0.79 o 
   2   6   4        0.87       -0.34      0.55 o 
   3   6   4      807.95      755.88     15.71 o 
   4   6   4      124.59      127.45      4.96 o 
   5   6   4      264.13      255.75      7.32 o 
   6   6   4       95.71       95.02      5.20 o 
   7   6   4      241.01      229.75     12.52 o 
  -8   7   4       29.34       32.92      3.89 o 
  -7   7   4        0.59        0.18      1.72 o 
  -6   7   4        2.17        1.44      1.28 o 
  -5   7   4      132.12      143.52      5.88 o 
  -4   7   4       26.10       23.85      2.12 o 
  -3   7   4      153.11      134.93      4.16 o 
  -2   7   4       12.91        8.33      0.95 o 
  -1   7   4        0.68       -0.10      0.48 o 
   0   7   4       35.73       40.97      1.89 o 
   1   7   4        3.79        4.66      1.06 o 
   2   7   4      126.93      125.76      3.22 o 
   3   7   4      346.87      344.73     10.68 o 
   4   7   4        3.79        2.40      1.15 o 
   5   7   4       32.75       25.80      2.33 o 
   6   7   4       37.63       41.15      3.86 o 
  -7   8   4        0.45       -0.61      1.67 o 
  -6   8   4        0.03        0.07      1.36 o 
  -5   8   4       96.30      100.63      5.36 o 
  -4   8   4      105.34      104.48      7.72 o 
  -3   8   4      105.10      102.88      2.99 o 
  -2   8   4        0.10        0.26      0.66 o 
  -1   8   4       83.18       67.42      3.31 o 
   0   8   4        0.05        3.56      0.86 o 
   1   8   4      221.91      196.10      4.65 o 
   2   8   4       26.20       23.14      2.12 o 
   3   8   4       98.68       96.71      4.93 o 
   4   8   4      137.21      134.95      5.97 o 
   5   8   4       92.77       93.23      7.11 o 
   6   8   4        9.20        8.70      4.41 o 
  -6   9   4       97.90       94.02      5.13 o 
  -5   9   4        1.69        2.83      1.31 o 
  -4   9   4        4.53        4.28      1.34 o 
  -3   9   4       28.25       27.74      1.84 o 
  -2   9   4       46.35       41.54      2.19 o 
  -1   9   4      182.47      174.65      5.73 o 
   0   9   4       80.61       77.75      3.01 o 
   1   9   4       23.44       22.76      1.80 o 
   2   9   4       14.38       14.17      1.69 o 
   3   9   4        4.72        6.11      1.50 o 
   4   9   4       12.49       11.35      2.52 o 
   5   9   4       15.06       13.07      5.65 o 
  -6  10   4        1.68        2.49      3.39 o 
  -5  10   4        0.56        1.95      1.39 o 
  -4  10   4        9.78        7.17      1.59 o 
  -3  10   4       38.40       39.10      2.53 o 
  -2  10   4       10.62        9.96      1.35 o 
  -1  10   4       14.43       15.93      1.58 o 
   0  10   4       45.48       52.43      2.62 o 
   1  10   4      112.94      121.32      4.89 o 
   2  10   4       51.45       55.11      5.78 o 
   3  10   4       13.75       12.59      2.64 o 
   4  10   4        0.59        0.90      1.89 o 
  -4  11   4        0.01        0.62      1.48 o 
  -3  11   4        5.47        6.09      1.26 o 
  -2  11   4        0.96        0.51      0.94 o 
  -1  11   4        0.95        1.61      1.08 o 
   0  11   4       19.51       23.16      1.95 o 
   1  11   4       22.59       25.63      2.25 o 
   2  11   4       45.21       56.64      3.84 o 
  -1  12   4        6.68        3.59      1.38 o 
  -1 -13   5       62.32       74.23      5.54 o 
   0 -13   5        9.49       11.03      2.38 o 
   1 -13   5       12.22       12.81      2.66 o 
   2 -13   5        2.08        0.27      1.74 o 
   3 -13   5        1.94        2.17      1.92 o 
  -3 -12   5       35.12       40.40      6.63 o 
  -2 -12   5       35.80       35.51      3.98 o 
  -1 -12   5       15.71       22.20      2.42 o 
   0 -12   5        0.01       -1.22      1.30 o 
   1 -12   5       11.16        9.65      2.17 o 
   2 -12   5       33.83       33.76      3.35 o 
   3 -12   5       73.44       76.43      3.95 o 
   4 -12   5        1.25        0.55      2.05 o 
   5 -12   5        2.54        5.53      2.31 o 
  -4 -11   5        2.52        4.07      3.52 o 
  -3 -11   5        0.01       -1.13      2.72 o 
  -2 -11   5       40.04       46.07      5.34 o 
  -1 -11   5       10.12       10.73      1.79 o 
   0 -11   5       43.79       41.79      3.07 o 
   1 -11   5       84.68       78.16      4.62 o 
   2 -11   5       23.96       29.87      4.79 o 
   3 -11   5      125.40      129.39      8.91 o 
   4 -11   5       40.31       41.27      4.67 o 
   5 -11   5        7.92        3.35      2.26 o 
   6 -11   5       14.67        9.81      3.73 o 
  -5 -10   5       46.93       44.26     10.85 o 
  -4 -10   5       10.32        7.60      3.47 o 
  -3 -10   5       70.88       61.98      6.55 o 
  -2 -10   5       66.85       63.68      4.05 o 
  -1 -10   5       78.20       59.74      3.03 o 
   0 -10   5       23.93       19.55      2.91 o 
   1 -10   5       25.29       18.84      1.88 o 
   2 -10   5       58.40       58.59      2.75 o 
   3 -10   5      192.92      193.84      5.42 o 
   4 -10   5      100.53      103.31      6.78 o 
   5 -10   5        1.38        2.71      1.67 o 
   6 -10   5       26.06       30.28      6.33 o 
   7 -10   5        0.59        0.56      1.71 o 
  -6  -9   5        0.77       -1.31      2.82 o 
  -5  -9   5       26.14       31.19      5.27 o 
  -4  -9   5      325.89      326.92     14.84 o 
  -3  -9   5      133.72      135.28     10.40 o 
  -2  -9   5        5.25       12.28      3.20 o 
  -1  -9   5       28.95       22.06      1.91 o 
   0  -9   5      282.06      253.05      6.38 o 
   1  -9   5      439.17      407.85      8.18 o 
   2  -9   5      113.12      109.41      3.60 o 
   3  -9   5      250.93      243.96      6.14 o 
   4  -9   5       88.05       79.93      4.76 o 
   5  -9   5        6.26        4.97      2.37 o 
   6  -9   5        1.10        0.88      1.41 o 
   7  -9   5        0.25        0.68      1.50 o 
  -7  -8   5        5.62        4.87      3.31 o 
  -6  -8   5        9.55        5.19      2.88 o 
  -5  -8   5       52.30       49.88      7.01 o 
  -4  -8   5       25.71       36.28      4.95 o 
  -3  -8   5      204.03      200.18     10.15 o 
  -2  -8   5      665.46      641.19     17.21 o 
  -1  -8   5       25.69       22.01      1.99 o 
   0  -8   5        1.35        2.03      0.75 o 
   1  -8   5      252.69      257.38      5.27 o 
   2  -8   5       66.89       63.68      2.56 o 
   3  -8   5        9.21        8.74      1.06 o 
   4  -8   5        8.53        7.23      1.83 o 
   5  -8   5       10.13        8.33      1.96 o 
   6  -8   5       26.98       22.83      4.18 o 
   7  -8   5       22.33       18.69      2.93 o 
   8  -8   5        1.50        0.75      1.34 o 
  -7  -7   5       55.53       56.23      5.47 o 
  -6  -7   5       10.33        9.68      3.09 o 
  -5  -7   5       33.15       27.40      6.33 o 
  -4  -7   5        0.95        4.00      2.22 o 
  -3  -7   5       28.69       31.36      5.09 o 
  -2  -7   5       48.24       48.00      2.05 o 
  -1  -7   5       36.00       35.72      1.31 o 
   0  -7   5       19.04       17.58      1.15 o 
   1  -7   5      341.69      345.72      8.01 o 
   2  -7   5      499.01      502.93      9.14 o 
   3  -7   5        2.81        3.49      1.28 o 
   4  -7   5        4.19        3.98      1.35 o 
   5  -7   5       45.57       49.96      3.64 o 
   6  -7   5      294.83      299.61     10.72 o 
   7  -7   5       10.78       11.42      1.82 o 
   8  -7   5        6.75        8.78      1.86 o 
  -8  -6   5       69.95       80.14      5.87 o 
  -7  -6   5       71.46       76.47      5.20 o 
  -6  -6   5       31.92       35.03      8.70 o 
  -5  -6   5        9.02        9.83      2.88 o 
  -4  -6   5       76.41       72.58      9.27 o 
  -3  -6   5       62.61       55.26      4.86 o 
  -2  -6   5       63.33       60.54      3.15 o 
  -1  -6   5       41.21       40.48      2.02 o 
   0  -6   5       11.70       11.65      0.87 o 
   1  -6   5       54.01       67.82      2.02 o 
   2  -6   5       86.07       87.98      2.54 o 
   3  -6   5      196.92      219.59      6.31 o 
   4  -6   5      300.87      286.16      9.65 o 
   5  -6   5      401.89      376.48     12.19 o 
   6  -6   5      131.76      134.31      6.24 o 
   7  -6   5       14.27        9.29      1.69 o 
   8  -6   5       27.52       31.08      2.71 o 
  -8  -5   5       21.98       20.58      3.39 o 
  -7  -5   5      295.07      301.18     10.59 o 
  -6  -5   5      128.54      136.68      9.08 o 
  -5  -5   5      225.95      207.26      9.59 o 
  -4  -5   5      126.76      143.20      7.40 o 
  -3  -5   5       56.18       47.74      3.31 o 
  -2  -5   5      118.17      103.11      3.03 o 
  -1  -5   5      723.53      728.07     11.20 o 
   0  -5   5     1419.20     1500.39     21.82 o 
   1  -5   5      178.57      183.73      3.67 o 
   2  -5   5      241.90      256.86      3.92 o 
   3  -5   5      298.64      303.03      7.83 o 
   4  -5   5       70.85       63.32      4.75 o 
   5  -5   5       86.46       97.68      3.89 o 
   6  -5   5        0.13        0.34      0.82 o 
   7  -5   5      198.84      180.21      6.06 o 
   8  -5   5       78.70       81.28      4.66 o 
   9  -5   5       34.50       33.23      4.07 o 
  -8  -4   5      114.15      120.67      6.39 o 
  -7  -4   5       13.69       17.11      3.29 o 
  -6  -4   5      198.07      199.78      8.72 o 
  -5  -4   5      139.00      139.18      5.75 o 
  -4  -4   5      294.91      303.60      9.24 o 
  -3  -4   5       55.53       54.37      4.34 o 
  -2  -4   5      450.08      459.14     11.14 o 
  -1  -4   5     1185.21     1214.73     14.15 o 
   0  -4   5       53.57       55.10      1.31 o 
   1  -4   5      414.61      433.25      6.47 o 
   2  -4   5      825.46      843.79     12.64 o 
   3  -4   5        0.19       -0.28      0.45 o 
   4  -4   5       14.11       11.48      1.40 o 
   5  -4   5       26.88       21.34      1.84 o 
   6  -4   5      253.24      259.89      7.46 o 
   7  -4   5        1.26       -0.47      0.85 o 
   8  -4   5      175.59      164.97      5.92 o 
   9  -4   5       36.07       28.70      2.66 o 
  -8  -3   5        2.21       -0.21      1.61 o 
  -7  -3   5      303.65      302.66     10.07 o 
  -6  -3   5      171.28      157.03      6.36 o 
  -5  -3   5        8.01        9.55      2.68 o 
  -4  -3   5       34.44       29.01      2.48 o 
  -3  -3   5       26.31       28.08      2.01 o 
  -2  -3   5        3.95        3.60      0.66 o 
  -1  -3   5      871.37      955.66     12.10 o 
   0  -3   5      400.83      413.74      5.71 o 
   1  -3   5      336.28      329.61      5.07 o 
   2  -3   5      978.23      996.14     14.39 o 
   3  -3   5       54.64       47.26      1.77 o 
   4  -3   5        3.53        2.26      0.96 o 
   5  -3   5        6.04       10.66      1.41 o 
   6  -3   5      408.16      408.46     12.77 o 
   7  -3   5       30.55       25.58      2.18 o 
   8  -3   5       15.59       14.42      1.87 o 
   9  -3   5       89.76       85.67      4.26 o 
  -9  -2   5       52.14       54.69      4.37 o 
  -8  -2   5       43.64       40.83      3.54 o 
  -7  -2   5       16.49       12.76      2.23 o 
  -6  -2   5      135.81      138.71      5.89 o 
  -5  -2   5       24.40       21.07      2.25 o 
  -4  -2   5      273.98      249.73      6.32 o 
  -3  -2   5      616.39      652.10      9.24 o 
  -2  -2   5     1350.30     1528.17     23.89 o 
  -1  -2   5     1858.87     1960.66     24.01 o 
   0  -2   5     1519.89     1652.89     21.66 o 
   1  -2   5      267.36      277.75      4.09 o 
   2  -2   5       49.95       51.54      1.19 o 
   3  -2   5        1.63        1.58      0.42 o 
   4  -2   5        0.25       -0.31      0.45 o 
   5  -2   5      130.51      124.65      4.40 o 
   6  -2   5       90.50       88.75      5.36 o 
   7  -2   5       78.57       83.60      4.79 o 
   8  -2   5      113.66      117.82      4.81 o 
   9  -2   5       37.77       40.47      2.97 o 
  -9  -1   5        1.86        1.04      1.91 o 
  -8  -1   5        0.00       -0.22      1.49 o 
  -7  -1   5       15.88       21.38      4.93 o 
  -6  -1   5      324.38      329.26      9.83 o 
  -5  -1   5       11.58       10.38      1.21 o 
  -4  -1   5      235.35      249.97      5.28 o 
  -3  -1   5      413.31      433.96      8.55 o 
  -2  -1   5        6.19        4.60      0.67 o 
  -1  -1   5        4.75        1.15      0.30 o 
   0  -1   5      886.08      923.94     12.54 o 
   1  -1   5      328.77      355.45      5.36 o 
   2  -1   5       65.10       57.51      1.60 o 
   3  -1   5       42.56       38.94      1.31 o 
   4  -1   5      179.44      191.83      4.45 o 
   5  -1   5      105.21      101.28      3.45 o 
   6  -1   5        7.44        7.63      1.40 o 
   7  -1   5      128.15      126.07      4.89 o 
   8  -1   5       25.95       25.23      2.38 o 
   9  -1   5       54.69       55.77      3.80 o 
  -9   0   5        0.39        0.90      2.02 o 
  -8   0   5        0.05       -0.64      1.81 o 
  -7   0   5       13.86       19.21      2.45 o 
  -6   0   5        5.53        6.98      1.23 o 
  -5   0   5       11.55       15.46      1.44 o 
  -4   0   5      202.20      248.55      5.37 o 
  -3   0   5      243.93      221.70      3.99 o 
  -2   0   5      176.13      218.67      4.61 o 
  -1   0   5       30.38       33.40      0.93 o 
   0   0   5      204.87      189.81      3.26 o 
   1   0   5     1570.11     1628.24     23.33 o 
   2   0   5     1592.76     1611.65     25.35 o 
   3   0   5       49.55       36.90      1.40 o 
   4   0   5      113.16      105.58      3.29 o 
   5   0   5       26.72       25.28      2.06 o 
   6   0   5       17.58       19.73      2.06 o 
   7   0   5        2.40        2.15      1.28 o 
   8   0   5        1.48        0.84      1.35 o 
   9   0   5       19.67       21.24      2.77 o 
  -9   1   5       13.95       12.26      2.76 o 
  -8   1   5       14.62       17.25      2.71 o 
  -7   1   5        0.08        0.58      1.26 o 
  -6   1   5       24.13       24.24      2.08 o 
  -5   1   5       50.05       50.53      2.71 o 
  -4   1   5      327.83      319.71      8.22 o 
  -3   1   5        1.25        1.42      0.42 o 
  -2   1   5      206.37      202.44      3.95 o 
  -1   1   5       67.37       68.44      1.64 o 
   0   1   5      139.39      123.58      2.49 o 
   1   1   5      299.58      272.67      4.49 o 
   2   1   5     1664.41     1736.77     27.41 o 
   3   1   5      489.80      502.75      8.27 o 
   4   1   5       76.85       57.25      2.43 o 
   5   1   5        7.98        7.95      1.42 o 
   6   1   5       10.37       11.68      1.78 o 
   7   1   5      100.19       94.21      5.02 o 
   8   1   5       18.17       21.64      3.96 o 
  -9   2   5        1.55        1.75      2.00 o 
  -8   2   5       20.59       19.03      2.91 o 
  -7   2   5       17.75       16.12      2.06 o 
  -6   2   5      106.32      118.32      5.35 o 
  -5   2   5       49.92       43.01      3.32 o 
  -4   2   5      438.26      393.92     13.40 o 
  -3   2   5      258.85      251.37      5.14 o 
  -2   2   5      288.93      296.73      4.65 o 
  -1   2   5      145.51      148.86      2.90 o 
   0   2   5       29.28       30.83      1.05 o 
   1   2   5      211.09      233.41      5.85 o 
   2   2   5       34.19       30.36      1.60 o 
   3   2   5       21.82       20.32      1.31 o 
   4   2   5      295.46      273.53      6.69 o 
   5   2   5      235.75      237.45      6.23 o 
   6   2   5       67.26       65.29      4.31 o 
   7   2   5       15.07       21.04      2.51 o 
   8   2   5       39.35       40.67      7.23 o 
  -9   3   5       24.90       23.51      3.52 o 
  -8   3   5        9.11        5.43      2.20 o 
  -7   3   5       54.61       54.20      3.96 o 
  -6   3   5       85.05       80.78      5.67 o 
  -5   3   5       55.34       55.66      4.04 o 
  -4   3   5       94.15       85.29      3.62 o 
  -3   3   5      103.51       92.16      2.78 o 
  -2   3   5      578.69      602.58      8.90 o 
  -1   3   5     1595.08     1578.73     21.35 o 
   0   3   5      259.18      324.90      5.43 o 
   1   3   5       68.85       90.33      2.15 o 
   2   3   5      632.95      667.38     14.95 o 
   3   3   5        0.09        0.13      0.57 o 
   4   3   5        5.01        9.34      1.99 o 
   5   3   5       38.17       42.62      2.50 o 
   6   3   5        4.91        4.56      1.59 o 
   7   3   5       18.23       22.57      2.72 o 
   8   3   5        0.01        0.83      1.67 o 
  -8   4   5        1.91        1.44      2.32 o 
  -7   4   5       93.10       85.72      4.43 o 
  -6   4   5        8.48        9.98      1.79 o 
  -5   4   5       14.97       14.83      1.89 o 
  -4   4   5        9.51       13.14      1.79 o 
  -3   4   5        9.56        5.96      0.92 o 
  -2   4   5      112.55       99.77      3.09 o 
  -1   4   5      422.23      420.03      6.79 o 
   0   4   5       30.41       27.75      1.29 o 
   1   4   5      343.29      333.84      5.69 o 
   2   4   5      421.34      408.78      6.48 o 
   3   4   5        7.33       10.42      1.34 o 
   4   4   5        0.23        0.36      0.81 o 
   5   4   5        4.36        2.55      1.07 o 
   6   4   5      179.48      177.48      6.79 o 
   7   4   5      107.45      109.62      5.55 o 
   8   4   5       34.26       37.98      5.20 o 
  -8   5   5       42.54       51.16      3.88 o 
  -7   5   5      305.02      310.63     26.16 o 
  -6   5   5        3.89        4.40      1.58 o 
  -5   5   5      226.04      225.43      7.44 o 
  -4   5   5      150.85      156.72      4.84 o 
  -3   5   5      231.68      228.97      6.89 o 
  -2   5   5        0.79        0.91      0.46 o 
  -1   5   5      180.34      183.04      3.78 o 
   0   5   5       27.10       23.60      1.28 o 
   1   5   5       10.84       11.65      1.05 o 
   2   5   5      182.96      192.05      4.09 o 
   3   5   5      119.70      120.10      7.60 o 
   4   5   5        1.21        0.96      0.90 o 
   5   5   5      301.43      297.84      8.05 o 
   6   5   5      135.53      137.85      5.09 o 
   7   5   5        0.26        1.09      1.54 o 
  -8   6   5       40.31       42.41      8.03 o 
  -7   6   5      125.34      124.74      5.85 o 
  -6   6   5       26.45       29.23      2.81 o 
  -5   6   5        5.12        3.30      1.43 o 
  -4   6   5        2.00        1.72      1.34 o 
  -3   6   5      210.52      204.55      4.67 o 
  -2   6   5      179.05      172.55      4.43 o 
  -1   6   5       81.04       78.09      3.24 o 
   0   6   5       40.81       34.59      1.58 o 
   1   6   5       46.46       39.66      1.83 o 
   2   6   5       18.44       19.84      1.28 o 
   3   6   5       78.49       86.47      3.63 o 
   4   6   5       83.90       84.38      3.79 o 
   5   6   5      240.06      242.29      7.25 o 
   6   6   5       56.86       54.90      3.39 o 
   7   6   5        0.07       -0.23      1.79 o 
  -7   7   5       86.36       88.99      5.21 o 
  -6   7   5        0.15        1.56      1.40 o 
  -5   7   5      217.24      209.15      6.54 o 
  -4   7   5       29.02       29.44      2.38 o 
  -3   7   5      742.37      701.86     11.76 o 
  -2   7   5      594.08      532.93      9.44 o 
  -1   7   5      303.40      295.47      6.78 o 
   0   7   5       12.79       10.02      1.21 o 
   1   7   5       63.51       52.12      2.15 o 
   2   7   5      147.50      134.65      3.49 o 
   3   7   5      133.36      121.08      4.67 o 
   4   7   5        0.57        1.98      1.14 o 
   5   7   5       47.53       55.77      3.39 o 
   6   7   5        0.31        0.55      1.57 o 
  -7   8   5        7.39        9.00      3.13 o 
  -6   8   5       44.62       47.76      3.52 o 
  -5   8   5        1.96        0.97      1.13 o 
  -4   8   5       27.31       20.24      2.55 o 
  -3   8   5        1.27        2.07      1.13 o 
  -2   8   5        9.74        6.30      0.97 o 
  -1   8   5      202.02      193.43      5.59 o 
   0   8   5      176.83      161.72      4.45 o 
   1   8   5       24.08       29.32      1.77 o 
   2   8   5       70.21       74.57      4.23 o 
   3   8   5       30.72       26.75      3.32 o 
   4   8   5        6.09        7.09      1.72 o 
   5   8   5       10.18        7.39      2.38 o 
  -6   9   5       17.85       19.73      2.54 o 
  -5   9   5       21.51       24.63      2.63 o 
  -4   9   5       51.33       58.26      3.56 o 
  -3   9   5       13.71       12.36      1.26 o 
  -2   9   5        9.14       12.12      1.51 o 
  -1   9   5       25.64       32.03      2.05 o 
   0   9   5       18.69       15.44      1.56 o 
   1   9   5        8.67        9.31      1.32 o 
   2   9   5        2.23        1.65      0.96 o 
   3   9   5      116.39      118.82      5.03 o 
   4   9   5       26.00       26.63      3.53 o 
  -5  10   5       48.74       49.09      3.66 o 
  -4  10   5       16.62       20.34      3.36 o 
  -3  10   5        3.45        6.21      1.23 o 
  -2  10   5        1.09        1.33      1.17 o 
  -1  10   5       79.39       91.64      4.51 o 
   0  10   5       23.43       28.25      2.06 o 
   1  10   5        5.82        7.32      1.27 o 
   2  10   5        0.37        1.39      1.18 o 
   3  10   5       26.39       24.83      3.46 o 
  -3  11   5       19.60       17.67      1.73 o 
  -2  11   5       47.24       62.20      3.01 o 
  -1  11   5       30.87       29.95      2.26 o 
   0  11   5       15.99       17.18      1.83 o 
   1  11   5       22.50       27.42      2.11 o 
  -1 -13   6       26.20       34.23      3.27 o 
   0 -13   6        1.65        3.24      2.05 o 
   1 -13   6       25.20       21.02      3.09 o 
   2 -13   6        2.92        3.55      1.96 o 
   3 -13   6        7.56        4.42      2.09 o 
  -3 -12   6       26.80       24.66      5.50 o 
  -2 -12   6        1.02       -0.49      1.64 o 
  -1 -12   6        4.59        5.99      1.92 o 
   0 -12   6        1.48       -0.20      1.58 o 
   1 -12   6        5.84        5.03      1.84 o 
   2 -12   6       22.30       18.09      2.76 o 
   3 -12   6       10.67       18.32      2.23 o 
   4 -12   6       10.80       11.29      3.09 o 
   5 -12   6       34.29       28.33      3.89 o 
  -4 -11   6       66.43       68.57      7.90 o 
  -3 -11   6      140.26      133.84     14.24 o 
  -2 -11   6       25.30       31.43      5.12 o 
  -1 -11   6       50.18       45.71      4.57 o 
   0 -11   6       96.73       84.31      9.38 o 
   1 -11   6       17.03       11.41      2.28 o 
   2 -11   6       95.65       80.93      3.91 o 
   3 -11   6       63.74       69.24      3.64 o 
   4 -11   6       18.59       17.82      2.49 o 
   5 -11   6       20.71       21.18      3.27 o 
   6 -11   6        4.28        2.45      2.06 o 
  -5 -10   6       10.03        3.39      3.20 o 
  -4 -10   6       80.89      107.16     12.55 o 
  -3 -10   6      143.90      143.20      9.75 o 
  -2 -10   6      181.16      169.83      6.97 o 
  -1 -10   6       14.70       13.95      1.74 o 
   0 -10   6       17.20       11.49      1.82 o 
   1 -10   6        0.31       -1.00      1.09 o 
   2 -10   6      197.65      178.04      8.07 o 
   3 -10   6      268.62      265.33      6.80 o 
   4 -10   6        0.52        0.44      1.35 o 
   5 -10   6        7.64        4.97      2.26 o 
   6 -10   6        9.83       14.37      2.70 o 
  -6  -9   6        0.18        1.58      2.99 o 
  -5  -9   6       74.17       81.68      7.69 o 
  -4  -9   6        5.08        5.65      2.71 o 
  -3  -9   6        8.16       13.52      4.41 o 
  -2  -9   6       76.03       84.93      5.81 o 
  -1  -9   6       71.50       61.65      4.75 o 
   0  -9   6       14.87       23.30      2.00 o 
   1  -9   6       12.99       10.63      1.52 o 
   2  -9   6        6.53        5.60      1.93 o 
   3  -9   6      200.74      191.35      5.25 o 
   4  -9   6      202.62      217.45     12.77 o 
   5  -9   6       58.19       53.88      4.22 o 
   6  -9   6        8.31       10.54      2.31 o 
   7  -9   6        7.94        7.65      3.17 o 
  -6  -8   6        4.00        4.86      3.15 o 
  -5  -8   6      115.14      121.41      8.77 o 
  -4  -8   6       34.90       37.42      5.03 o 
  -3  -8   6       89.25       88.23      7.57 o 
  -2  -8   6       25.02       19.10      1.50 o 
  -1  -8   6        3.05        2.36      0.92 o 
   0  -8   6       67.77       80.27      2.80 o 
   1  -8   6       42.66       46.81      2.06 o 
   2  -8   6       51.17       52.25      2.40 o 
   3  -8   6       88.23       79.24      3.43 o 
   4  -8   6      205.98      183.78      7.51 o 
   5  -8   6       40.66       38.61      3.47 o 
   6  -8   6        0.95        1.72      1.57 o 
   7  -8   6       23.97       26.51      2.68 o 
   8  -8   6       70.93       66.92      6.33 o 
  -7  -7   6        0.22        0.33      1.95 o 
  -6  -7   6        0.76        0.15      1.88 o 
  -5  -7   6        6.80        0.45      3.17 o 
  -4  -7   6      132.95      120.82      9.16 o 
  -3  -7   6      200.50      215.68     10.31 o 
  -2  -7   6      276.62      271.29      6.48 o 
  -1  -7   6      105.39       82.59      5.25 o 
   0  -7   6      154.82      151.98      3.71 o 
   1  -7   6       85.26       87.23      2.53 o 
   2  -7   6        0.12        1.01      0.64 o 
   3  -7   6       16.89       16.96      1.63 o 
   4  -7   6        6.97        5.77      1.51 o 
   5  -7   6       67.07       71.84      4.50 o 
   6  -7   6       29.74       29.38      2.51 o 
   7  -7   6      126.32      116.34      5.10 o 
   8  -7   6       33.25       29.26      2.81 o 
  -7  -6   6       35.61       40.13      4.37 o 
  -6  -6   6       33.69       28.83      3.58 o 
  -5  -6   6        1.03       -0.23      1.36 o 
  -4  -6   6      271.50      249.53     11.16 o 
  -3  -6   6        1.60        1.06      1.67 o 
  -2  -6   6      197.99      208.39      5.58 o 
  -1  -6   6       62.06       48.24      1.75 o 
   0  -6   6      151.35      145.12      3.28 o 
   1  -6   6     1020.70     1024.25     15.62 o 
   2  -6   6      241.65      255.88      5.95 o 
   3  -6   6       70.73       67.52      3.09 o 
   4  -6   6        2.34        2.94      1.19 o 
   5  -6   6       26.82       31.58      2.35 o 
   6  -6   6       15.07       22.69      2.22 o 
   7  -6   6       63.09       63.89      3.65 o 
   8  -6   6        0.69        0.46      1.15 o 
  -8  -5   6       59.04       64.79      5.22 o 
  -7  -5   6      280.54      265.87      9.96 o 
  -6  -5   6       68.57       71.83      4.77 o 
  -5  -5   6        6.12        6.45      1.99 o 
  -4  -5   6      589.71      564.58     15.12 o 
  -3  -5   6      188.26      176.35      6.47 o 
  -2  -5   6      821.48      855.14     16.10 o 
  -1  -5   6      150.69      149.46      2.76 o 
   0  -5   6        5.92        3.13      0.47 o 
   1  -5   6      234.25      238.95      3.88 o 
   2  -5   6       41.24       45.72      1.62 o 
   3  -5   6        2.71        2.91      0.82 o 
   4  -5   6      125.33      114.12      4.20 o 
   5  -5   6        2.65        3.18      1.03 o 
   6  -5   6       58.77       56.28      3.11 o 
   7  -5   6      153.37      157.79      5.77 o 
   8  -5   6      150.98      150.31      5.80 o 
  -8  -4   6       48.86       50.44      4.57 o 
  -7  -4   6        5.78        2.22      1.87 o 
  -6  -4   6       34.33       26.16      4.17 o 
  -5  -4   6     1096.79     1105.51     26.30 o 
  -4  -4   6     1139.54     1061.59     24.93 o 
  -3  -4   6      283.75      296.39      7.10 o 
  -2  -4   6      100.85      102.51      3.17 o 
  -1  -4   6      139.87      114.79      2.33 o 
   0  -4   6      252.52      253.56      3.97 o 
   1  -4   6        0.08        0.01      0.34 o 
   2  -4   6       49.34       50.15      1.63 o 
   3  -4   6       33.79       42.21      1.95 o 
   4  -4   6       25.74       25.76      1.98 o 
   5  -4   6       60.30       60.80      3.06 o 
   6  -4   6       99.50       95.66      8.09 o 
   7  -4   6      146.82      141.01      5.37 o 
   8  -4   6      272.83      276.38      8.66 o 
  -8  -3   6      132.48      149.84      7.17 o 
  -7  -3   6       32.17       29.63      3.23 o 
  -6  -3   6        2.52        5.60      2.62 o 
  -5  -3   6       59.81       48.66      3.52 o 
  -4  -3   6      385.06      367.00     10.58 o 
  -3  -3   6      193.54      196.10      5.96 o 
  -2  -3   6      181.21      177.87      2.95 o 
  -1  -3   6        4.91        3.50      0.51 o 
   0  -3   6      920.44     1017.21     13.04 o 
   1  -3   6      254.04      266.45      4.39 o 
   2  -3   6        0.38        2.43      0.46 o 
   3  -3   6      190.93      240.47      9.72 o 
   4  -3   6        5.37        7.98      1.25 o 
   5  -3   6        0.19       -0.53      0.64 o 
   7  -3   6      142.15      133.99      5.21 o 
   8  -3   6       88.12      100.56      4.58 o 
   9  -3   6        0.37        0.12      1.81 o 
  -8  -2   6       19.05       20.17      3.77 o 
  -7  -2   6        0.13       -1.24      1.45 o 
  -6  -2   6        6.59        4.04      1.53 o 
  -5  -2   6      243.39      227.83      7.83 o 
  -4  -2   6       39.46       42.93      1.74 o 
  -3  -2   6      114.33      131.58      3.72 o 
  -2  -2   6       38.34       45.54      0.97 o 
  -1  -2   6     1464.01     1576.77     20.83 o 
   0  -2   6      804.55      795.02     11.03 o 
   1  -2   6      196.93      182.89      3.26 o 
   2  -2   6      357.63      349.34      4.97 o 
   3  -2   6        0.04        1.05      0.49 o 
   4  -2   6       17.63       19.27      1.74 o 
   5  -2   6      276.76      295.76     11.23 o 
   6  -2   6      122.88      125.87      8.78 o 
   7  -2   6       51.46       43.16      2.90 o 
   8  -2   6       15.85       16.96      2.23 o 
   9  -2   6        9.45        6.52      4.86 o 
  -9  -1   6       18.94       17.19      3.51 o 
  -8  -1   6        1.18        0.13      1.64 o 
  -7  -1   6        1.20        0.10      1.42 o 
  -6  -1   6       38.65       37.50      3.23 o 
  -5  -1   6      769.41      781.22     19.27 o 
  -4  -1   6      924.26      903.54     19.02 o 
  -3  -1   6       18.78       21.72      0.95 o 
  -2  -1   6     1079.76     1245.51     16.47 o 
  -1  -1   6      187.03      196.18      3.58 o 
   0  -1   6     1436.25     1670.58     22.17 o 
   1  -1   6       34.70       30.32      1.11 o 
   2  -1   6     2313.09     2404.32     29.24 o 
   3  -1   6      321.77      297.13      5.78 o 
   4  -1   6       18.40       11.81      1.26 o 
   5  -1   6        1.07        2.65      1.58 o 
   6  -1   6      107.93      114.88      5.85 o 
   7  -1   6       42.52       44.82      3.36 o 
   8  -1   6       29.01       30.55      3.02 o 
  -9   0   6       12.11       14.63      3.29 o 
  -8   0   6       31.28       29.27      3.68 o 
  -7   0   6        5.62        3.99      3.62 o 
  -6   0   6       16.14       12.96      2.46 o 
  -5   0   6       23.45       23.18      1.97 o 
  -4   0   6     1104.98     1099.72     20.30 o 
  -3   0   6      756.73      800.01     12.23 o 
  -2   0   6      464.90      479.69      6.44 o 
  -1   0   6      538.14      608.65      8.13 o 
   0   0   6       17.15       28.25      1.23 o 
   1   0   6       27.38       38.32      1.30 o 
   2   0   6       43.47       37.06      1.59 o 
   3   0   6       11.94       13.73      1.21 o 
   4   0   6       15.95       18.92      1.50 o 
   5   0   6       54.19       55.41      3.02 o 
   6   0   6       37.54       42.59      4.75 o 
   7   0   6       14.69       16.18      2.38 o 
   8   0   6       55.24       55.92     12.66 o 
  -9   1   6        1.49        3.99      2.22 o 
  -8   1   6        0.57        0.77      1.77 o 
  -7   1   6       10.96       10.46      2.36 o 
  -6   1   6       31.84       30.99      2.46 o 
  -5   1   6        3.48        2.57      0.97 o 
  -4   1   6      680.69      678.50     13.39 o 
  -3   1   6      552.58      539.21      9.59 o 
  -2   1   6      154.52      167.58      2.93 o 
  -1   1   6       80.61       97.96      2.19 o 
   0   1   6       36.03       21.32      1.03 o 
   1   1   6      781.02      769.28     11.04 o 
   2   1   6      178.32      182.42      3.09 o 
   3   1   6       54.78       65.41      2.25 o 
   4   1   6       19.87       20.12      1.62 o 
   5   1   6       79.82       75.51      3.13 o 
   6   1   6        3.32        4.27      1.36 o 
   7   1   6       71.69       66.73      6.78 o 
   8   1   6        6.94       13.34      3.39 o 
  -9   2   6        6.86       13.11      6.33 o 
  -8   2   6       17.25       14.52      3.08 o 
  -7   2   6       40.03       34.80      3.76 o 
  -6   2   6        2.88        2.79      1.62 o 
  -5   2   6       29.72       35.99      2.67 o 
  -4   2   6        0.30       -0.53      1.13 o 
  -3   2   6      146.55      134.61      3.49 o 
  -2   2   6       87.14       86.04      2.05 o 
  -1   2   6       18.43       14.29      0.87 o 
   0   2   6        3.74        3.26      0.49 o 
   1   2   6      474.68      483.45      7.54 o 
   2   2   6        3.16        1.00      0.41 o 
   3   2   6        0.12        2.17      0.71 o 
   4   2   6     1103.16     1056.63     20.35 o 
   5   2   6      198.27      203.12      5.82 o 
   6   2   6        0.01        2.34      1.25 o 
   7   2   6       21.46       21.59      4.07 o 
   8   2   6        0.24       -0.62      1.70 o 
  -8   3   6      128.93      118.30      7.15 o 
  -7   3   6      303.48      314.18     16.66 o 
  -6   3   6        7.87       11.39      2.86 o 
  -5   3   6       79.10       78.93      3.82 o 
  -4   3   6      424.28      412.79      9.23 o 
  -3   3   6        9.01        8.49      1.06 o 
  -2   3   6      131.28      129.14      2.80 o 
  -1   3   6       81.78       78.56      2.13 o 
   0   3   6       28.54       32.31      1.38 o 
   1   3   6       89.21       88.71      3.13 o 
   2   3   6      359.54      384.81      6.76 o 
   3   3   6      311.92      305.26      7.51 o 
   4   3   6      117.11      107.92      3.85 o 
   5   3   6        0.03       -0.21      0.88 o 
   6   3   6       53.24       56.69      3.87 o 
   7   3   6       41.07       38.88      3.86 o 
   8   3   6       22.38       25.68      3.53 o 
  -8   4   6       77.61       83.66      6.25 o 
  -7   4   6        0.30        1.59      1.43 o 
  -6   4   6        0.07        0.34      1.16 o 
  -5   4   6       46.30       50.02      4.01 o 
  -4   4   6      183.63      176.40      5.14 o 
  -3   4   6       13.29       15.98      1.42 o 
  -2   4   6     1235.31     1227.36     18.59 o 
  -1   4   6      445.69      398.07      6.67 o 
   0   4   6       48.07       62.38      2.01 o 
   1   4   6       16.91       17.06      1.70 o 
   2   4   6        6.39        6.83      0.74 o 
   3   4   6       11.18       14.39      1.60 o 
   4   4   6       17.29       16.18      1.71 o 
   5   4   6        5.65        4.24      1.25 o 
   6   4   6       20.07       19.76      2.11 o 
   7   4   6      100.58      102.50      6.64 o 
  -8   5   6       54.15       59.73      4.46 o 
  -7   5   6      378.39      382.01     11.64 o 
  -6   5   6       14.33       11.67      2.08 o 
  -5   5   6      237.89      225.39      6.51 o 
  -4   5   6      163.17      158.86      6.04 o 
  -3   5   6       42.11       43.12      1.59 o 
  -2   5   6       13.51       14.71      1.16 o 
  -1   5   6      208.02      195.35      4.09 o 
   0   5   6      139.53      133.92      3.58 o 
   1   5   6      221.45      210.32      4.90 o 
   2   5   6       69.69       65.02      2.56 o 
   3   5   6       22.09       21.37      1.96 o 
   4   5   6        1.61        1.10      0.96 o 
   5   5   6       34.39       31.73      2.51 o 
   6   5   6       12.90       15.67      2.07 o 
   7   5   6      102.94      111.14     11.19 o 
  -7   6   6        4.25        6.80      1.64 o 
  -6   6   6        6.85        6.82      1.66 o 
  -5   6   6        0.27        0.85      0.88 o 
  -4   6   6       62.38       67.50      3.29 o 
  -3   6   6       48.50       42.49      1.72 o 
  -2   6   6        9.38       12.20      1.30 o 
  -1   6   6      932.48      855.96     13.89 o 
   0   6   6       93.22       75.24      2.53 o 
   1   6   6        0.37        0.28      0.60 o 
   2   6   6       11.12       12.30      1.30 o 
   3   6   6       11.28       12.53      1.75 o 
   4   6   6      121.68      123.15      4.77 o 
   5   6   6      154.01      165.98      5.87 o 
   6   6   6       14.95       16.50      2.30 o 
  -7   7   6       42.11       45.34      3.35 o 
  -6   7   6       23.83       28.03      2.58 o 
  -5   7   6        3.49        0.30      1.09 o 
  -4   7   6      202.13      209.78      6.41 o 
  -3   7   6       22.34       26.78      1.48 o 
  -2   7   6        2.23        0.66      0.65 o 
  -1   7   6        0.19        0.09      0.61 o 
   0   7   6       22.83       15.19      1.44 o 
   1   7   6       32.04       24.85      2.47 o 
   2   7   6       53.77       48.95      2.11 o 
   3   7   6        5.29        3.49      1.32 o 
   4   7   6        8.53        8.76      1.69 o 
   5   7   6       80.46       76.44      4.04 o 
   6   7   6       45.71       44.76      9.72 o 
  -6   8   6        0.63        0.86      1.28 o 
  -5   8   6        1.27        0.28      1.21 o 
  -4   8   6      107.67      111.97      4.64 o 
  -3   8   6       72.64       94.76      2.98 o 
  -2   8   6       25.61       33.52      2.01 o 
  -1   8   6       49.48       43.78      2.31 o 
   0   8   6        9.74        7.16      1.22 o 
   1   8   6       55.79       53.21      2.49 o 
   2   8   6        4.80        4.74      1.24 o 
   3   8   6        7.05        4.17      2.06 o 
   4   8   6        1.70        1.59      1.43 o 
   5   8   6       14.81       15.04      2.92 o 
  -5   9   6       24.80       23.41      2.64 o 
  -4   9   6        0.49       -0.73      1.14 o 
  -3   9   6      135.84      136.12      4.09 o 
  -2   9   6       46.91       42.08      4.08 o 
  -1   9   6       45.98       54.16      2.67 o 
   0   9   6        3.05        3.75      1.09 o 
   1   9   6       78.77       80.38      3.77 o 
   2   9   6      105.89      116.19      4.45 o 
   3   9   6        2.53        4.94      1.53 o 
   4   9   6        0.00       -0.27      1.33 o 
  -4  10   6       76.69       74.78      4.41 o 
  -3  10   6       21.86       21.08      1.76 o 
  -2  10   6       20.85       22.96      2.50 o 
  -1  10   6       23.94       18.37      1.79 o 
   0  10   6       13.67       16.80      1.93 o 
   1  10   6       13.25       19.42      1.83 o 
   2  10   6       10.38        9.82      1.76 o 
  -2  11   6        0.11        1.16      1.31 o 
  -1  11   6        3.81        5.92      1.38 o 
   0  11   6        8.83        7.55      1.50 o 
   0 -13   7        4.42        4.73      2.05 o 
   1 -13   7       44.16       54.79      8.25 o 
   2 -13   7        8.79       11.30      2.63 o 
  -3 -12   7        4.02        3.39      5.43 o 
  -2 -12   7        1.25        2.85      2.26 o 
  -1 -12   7       71.73       88.92      5.31 o 
   0 -12   7       10.77       11.76      2.44 o 
   1 -12   7       40.17       34.74      3.53 o 
   2 -12   7       54.08       40.44      3.80 o 
   3 -12   7       20.08       19.37      4.97 o 
   4 -12   7        0.74        0.16      2.06 o 
  -4 -11   7        5.63        3.11      3.64 o 
  -3 -11   7        0.34        2.71      3.20 o 
  -2 -11   7        2.55        0.38      1.55 o 
  -1 -11   7        0.21        0.51      1.25 o 
   0 -11   7        1.06        0.51      1.51 o 
   1 -11   7       28.50       26.01      2.99 o 
   2 -11   7        7.08        9.88      4.18 o 
   3 -11   7        7.35        6.17      1.61 o 
   4 -11   7      161.96      163.27     12.19 o 
   5 -11   7      105.40      120.19      6.87 o 
  -5 -10   7      100.91      101.76     11.19 o 
  -4 -10   7       34.44       40.06      6.07 o 
  -3 -10   7       86.74       99.29      8.29 o 
  -2 -10   7       61.08       63.10      4.59 o 
  -1 -10   7       27.21       22.99      2.12 o 
   0 -10   7       14.13       11.23      3.28 o 
   1 -10   7        0.70        0.07      1.35 o 
   2 -10   7       28.54       23.84      3.28 o 
   3 -10   7       34.88       30.62      4.01 o 
   4 -10   7      125.13      122.71     10.40 o 
   5 -10   7      143.72      148.57      7.51 o 
   6 -10   7       14.35       14.75      2.99 o 
  -6  -9   7        4.58        2.25      2.38 o 
  -5  -9   7      111.73      108.65      8.82 o 
  -4  -9   7       22.75       22.26      8.03 o 
  -3  -9   7       49.34       60.59      6.23 o 
  -2  -9   7       34.18       36.86      2.61 o 
  -1  -9   7      231.12      209.96     11.70 o 
   0  -9   7      102.06       93.35      4.17 o 
   1  -9   7       10.64       12.28      1.72 o 
   2  -9   7        0.49        0.97      0.86 o 
   3  -9   7       78.23       76.81      3.14 o 
   4  -9   7        1.10        1.28      1.35 o 
   5  -9   7        7.13        6.51      3.28 o 
   6  -9   7        8.31        6.81      2.22 o 
   7  -9   7       17.44       15.60      2.37 o 
  -6  -8   7      114.12      111.60      6.65 o 
  -5  -8   7       48.09       57.55      7.92 o 
  -4  -8   7       99.19       85.68     15.49 o 
  -3  -8   7       80.23       88.28      7.03 o 
  -2  -8   7       29.90       34.92      1.97 o 
  -1  -8   7       91.71      102.14      5.07 o 
   0  -8   7       31.95       31.57      2.24 o 
   1  -8   7       27.46       23.86      1.74 o 
   2  -8   7       48.14       44.46      2.29 o 
   3  -8   7      113.19      110.60      3.63 o 
   4  -8   7       65.57       66.48      4.38 o 
   5  -8   7        0.03        0.00      1.09 o 
   6  -8   7       16.73       19.41      2.62 o 
   7  -8   7       81.82       79.14      4.31 o 
  -7  -7   7       38.04       40.42      4.55 o 
  -6  -7   7      152.81      171.45      8.08 o 
  -5  -7   7      226.48      227.89      8.97 o 
  -4  -7   7        4.93        4.79      1.95 o 
  -3  -7   7       15.03       17.29      3.59 o 
  -2  -7   7      147.74      151.64      4.38 o 
  -1  -7   7       34.15       27.06      2.19 o 
   0  -7   7       19.15       18.35      1.26 o 
   1  -7   7        3.58        4.17      0.73 o 
   2  -7   7        6.84        4.02      0.92 o 
   3  -7   7      166.47      157.60      4.34 o 
   4  -7   7      198.58      198.27      6.77 o 
   5  -7   7        1.69        0.14      0.92 o 
   6  -7   7       77.77       82.37      4.13 o 
   7  -7   7      167.48      174.46      6.57 o 
   8  -7   7        0.06        0.13      1.21 o 
  -7  -6   7       15.33       11.38      3.59 o 
  -6  -6   7       55.25       59.58      4.79 o 
  -5  -6   7      864.15      849.89     22.03 o 
  -4  -6   7        9.16       10.43      2.11 o 
  -3  -6   7      276.52      240.95      8.34 o 
  -2  -6   7      212.87      197.94      6.36 o 
  -1  -6   7      788.54      713.43     13.20 o 
   0  -6   7        0.02        0.22      0.37 o 
   1  -6   7      142.12      140.65      2.92 o 
   2  -6   7       66.26       70.34      2.32 o 
   3  -6   7       29.95       28.83      1.83 o 
   4  -6   7      118.81      107.09      4.99 o 
   5  -6   7       57.39       56.06      3.78 o 
   6  -6   7       25.74       23.04      2.24 o 
   7  -6   7       13.77       16.33      2.19 o 
   8  -6   7       23.17       24.88      2.63 o 
  -8  -5   7        1.85        0.02      2.16 o 
  -7  -5   7        0.42       -0.42      1.72 o 
  -6  -5   7        4.32        1.69      1.87 o 
  -5  -5   7        7.14        3.09      1.83 o 
  -4  -5   7       10.96        4.63      1.72 o 
  -3  -5   7      697.30      682.37     17.41 o 
  -2  -5   7      742.68      701.96     12.44 o 
  -1  -5   7      121.90      138.48      2.80 o 
   0  -5   7       39.63       38.11      1.72 o 
   1  -5   7     1297.06     1276.64     16.40 o 
   2  -5   7      158.68      152.42      3.63 o 
   3  -5   7        3.46        5.18      1.01 o 
   4  -5   7        3.63        6.70      1.29 o 
   5  -5   7        2.69        0.45      0.85 o 
   6  -5   7        3.16        2.26      1.16 o 
   7  -5   7        6.60        5.62      1.57 o 
   8  -5   7       14.49       14.19      2.13 o 
  -8  -4   7       39.96       43.31      4.36 o 
  -7  -4   7        0.11       -0.02      1.90 o 
  -6  -4   7        0.54        0.98      1.75 o 
  -5  -4   7      477.04      471.82     13.67 o 
  -4  -4   7       27.98       19.93      3.35 o 
  -3  -4   7       88.03      107.33      3.77 o 
  -2  -4   7      479.56      511.47      8.33 o 
  -1  -4   7       34.91       30.40      1.10 o 
   0  -4   7       20.95       18.83      1.03 o 
   1  -4   7       76.37       76.52      1.96 o 
   2  -4   7      588.24      568.90      8.45 o 
   3  -4   7      304.65      295.78      6.75 o 
   4  -4   7       32.96       30.32      2.14 o 
   5  -4   7        2.00        4.72      1.16 o 
   6  -4   7        3.43        2.66      1.11 o 
   7  -4   7       39.71       39.90      4.50 o 
   8  -4   7        1.32        0.55      1.26 o 
  -8  -3   7      129.90      127.28      7.67 o 
  -7  -3   7      145.24      132.61      6.50 o 
  -6  -3   7        0.77        2.47      1.52 o 
  -5  -3   7      245.50      231.65      8.28 o 
  -4  -3   7      127.73      108.41      5.62 o 
  -3  -3   7      174.45      159.81      5.71 o 
  -2  -3   7       13.89       23.37      0.81 o 
  -1  -3   7      165.45      195.85      3.24 o 
   0  -3   7       18.36       11.32      0.73 o 
   1  -3   7     1135.13     1188.64     16.25 o 
   2  -3   7      340.81      329.94      6.70 o 
   3  -3   7      192.09      200.06      5.07 o 
   4  -3   7        2.52        2.01      0.89 o 
   5  -3   7       24.26       25.37      2.19 o 
   6  -3   7       52.91       56.18      3.33 o 
   7  -3   7      315.03      316.44     12.45 o 
   8  -3   7       59.97       63.14      3.83 o 
  -8  -2   7        4.48        1.13      2.11 o 
  -7  -2   7       28.06       26.41      3.35 o 
  -6  -2   7        0.03        1.10      1.42 o 
  -5  -2   7      329.46      323.34     10.51 o 
  -4  -2   7      667.29      627.86     16.23 o 
  -3  -2   7      279.55      285.04      5.18 o 
  -2  -2   7       57.60       53.18      1.21 o 
  -1  -2   7       75.06      101.59      2.14 o 
   0  -2   7      371.22      426.17      6.53 o 
   1  -2   7      193.99      210.66      3.79 o 
   2  -2   7     1358.70     1465.15     18.38 o 
   3  -2   7       67.53       69.44      2.25 o 
   4  -2   7      421.36      403.42     14.41 o 
   5  -2   7       29.28       29.96      4.02 o 
   6  -2   7        2.94        2.03      1.14 o 
   7  -2   7       51.87       52.58      3.37 o 
   8  -2   7      136.29      149.02      6.71 o 
  -8  -1   7        0.67       -0.27      2.09 o 
  -7  -1   7        0.71        3.34      2.15 o 
  -6  -1   7        0.04       -0.07      1.70 o 
  -5  -1   7        0.01       -0.31      1.46 o 
  -4  -1   7      254.09      251.35      5.88 o 
  -3  -1   7        2.30        2.27      0.55 o 
  -2  -1   7      270.31      303.48      4.67 o 
  -1  -1   7      132.29      112.48      2.36 o 
   0  -1   7       91.46       83.51      2.16 o 
   1  -1   7        0.07        0.94      0.42 o 
   2  -1   7      185.24      174.20      3.20 o 
   3  -1   7      591.31      596.33     11.89 o 
   4  -1   7      214.66      213.87      6.30 o 
   5  -1   7        3.31        5.17      1.41 o 
   6  -1   7       15.93       13.49      2.15 o 
   7  -1   7       22.02       17.30      2.40 o 
   8  -1   7       39.56       50.96      4.52 o 
  -8   0   7        8.54        6.10      2.63 o 
  -7   0   7        0.01        4.93      2.26 o 
  -6   0   7        7.47        5.34      2.05 o 
  -5   0   7      377.04      355.19      8.08 o 
  -4   0   7        8.45        8.87      1.05 o 
  -3   0   7        4.76        5.93      0.76 o 
  -2   0   7      110.72      119.67      2.32 o 
  -1   0   7        3.68        5.06      0.52 o 
   0   0   7        0.78        4.49      0.60 o 
   1   0   7       21.40       21.22      1.09 o 
   2   0   7      541.25      496.88      8.66 o 
   3   0   7      549.98      517.06      9.50 o 
   4   0   7      362.30      358.82      8.23 o 
   5   0   7        6.33        6.80      1.40 o 
   6   0   7        0.01       -0.96      0.96 o 
   7   0   7       19.37       16.55      2.54 o 
   8   0   7        0.56       -0.60      1.35 o 
  -8   1   7       39.15       46.74      8.25 o 
  -7   1   7        0.90       -0.35      1.60 o 
  -6   1   7       48.34       50.79      3.27 o 
  -5   1   7      430.89      426.36      9.48 o 
  -4   1   7      237.32      222.00      5.65 o 
  -3   1   7      153.31      142.48      4.69 o 
  -2   1   7       97.50       79.93      1.75 o 
  -1   1   7        0.28        0.37      0.36 o 
   0   1   7       10.27        6.83      0.73 o 
   1   1   7        6.07        6.25      0.72 o 
   2   1   7       77.08       75.22      1.92 o 
   3   1   7      104.82       96.41      2.95 o 
   4   1   7       22.91       19.24      1.67 o 
   5   1   7        9.73        8.66      1.36 o 
   6   1   7      268.16      270.18     13.45 o 
   7   1   7       88.91       90.51      8.48 o 
   8   1   7        1.59        0.95      1.51 o 
  -8   2   7       24.12       33.18      4.31 o 
  -7   2   7       75.36       74.19      9.61 o 
  -6   2   7       12.23       10.89      1.58 o 
  -5   2   7      625.01      620.01     14.06 o 
  -4   2   7      785.30      754.30     15.08 o 
  -3   2   7        1.01        1.20      0.65 o 
  -2   2   7      126.41      115.39      2.76 o 
  -1   2   7        1.17        5.75      0.71 o 
   0   2   7      232.69      241.44      4.44 o 
   1   2   7      288.30      282.40      5.11 o 
   2   2   7       10.50       14.52      1.02 o 
   3   2   7        3.21        3.96      1.14 o 
   4   2   7       10.86       10.95      1.53 o 
   5   2   7       42.83       45.17      2.67 o 
   6   2   7       49.62       50.77      3.64 o 
   7   2   7        0.55        1.33      1.54 o 
   8   2   7       20.78       20.68      5.76 o 
  -8   3   7      158.07      150.71      8.68 o 
  -7   3   7      190.03      206.14      7.65 o 
  -6   3   7      242.13      236.14      6.73 o 
  -5   3   7       29.23       27.61      2.08 o 
  -4   3   7       16.70       15.37      1.60 o 
  -3   3   7       15.16       11.54      1.33 o 
  -2   3   7      125.98      113.77      2.87 o 
  -1   3   7       14.82       11.35      0.95 o 
   0   3   7      802.27      771.54     11.56 o 
   1   3   7      216.83      197.51      3.94 o 
   2   3   7       66.18       73.52      2.30 o 
   3   3   7        4.24        1.68      0.92 o 
   4   3   7      177.13      169.92      6.20 o 
   5   3   7       26.94       28.38      2.64 o 
   6   3   7        4.45        7.35      1.63 o 
   7   3   7        1.29        0.00      1.63 o 
  -8   4   7        5.44        7.93      2.30 o 
  -7   4   7        7.93        8.24      1.75 o 
  -6   4   7      297.80      312.42      8.30 o 
  -5   4   7     1464.05     1453.10     30.31 o 
  -4   4   7      226.98      220.63      8.55 o 
  -3   4   7     1728.99     1623.97     26.99 o 
  -2   4   7        0.22        0.77      0.62 o 
  -1   4   7      572.82      558.84      8.92 o 
   0   4   7       83.37       72.38      2.26 o 
   1   4   7      222.42      226.64      4.88 o 
   2   4   7      285.74      286.29      5.22 o 
   3   4   7       50.16       46.91      2.73 o 
   4   4   7       96.25       98.67      4.03 o 
   5   4   7       29.63       40.25      2.84 o 
   6   4   7       37.09       35.98      2.78 o 
   7   4   7       69.82       63.01      5.16 o 
  -8   5   7       41.15       44.08      9.04 o 
  -7   5   7        0.42       -0.40      1.09 o 
  -6   5   7        2.95        2.60      1.23 o 
  -5   5   7       74.04       82.30      3.71 o 
  -4   5   7      246.12      238.04      6.68 o 
  -3   5   7        1.33        0.91      0.52 o 
  -2   5   7        8.69        7.91      1.08 o 
  -1   5   7       65.82       54.35      3.28 o 
   0   5   7      186.78      167.93      4.11 o 
   1   5   7       20.94       23.13      1.50 o 
   2   5   7       33.21       32.56      1.79 o 
   3   5   7        2.55        2.21      1.17 o 
   4   5   7       49.29       48.28      3.06 o 
   5   5   7       18.48       20.70      2.32 o 
   6   5   7       71.83       75.68      4.08 o 
  -7   6   7        0.36        2.05      1.34 o 
  -6   6   7        5.90        5.44      2.38 o 
  -5   6   7       13.15       14.81      1.96 o 
  -4   6   7      124.91      127.44      4.70 o 
  -3   6   7       33.81       28.89      1.48 o 
  -2   6   7      186.82      166.58      4.11 o 
  -1   6   7      406.51      379.37      8.32 o 
   0   6   7      147.16      151.33      4.20 o 
   1   6   7       16.14       16.46      1.57 o 
   2   6   7        3.27        3.24      0.82 o 
   3   6   7       24.49       24.11      2.23 o 
   4   6   7       23.17       23.68      2.37 o 
   5   6   7       32.27       33.00      3.30 o 
   6   6   7       15.71       20.69      4.93 o 
  -7   7   7       20.45       20.58      3.80 o 
  -6   7   7       11.27        9.68      1.83 o 
  -5   7   7       63.14       71.20      3.82 o 
  -4   7   7        8.61        9.36      1.67 o 
  -3   7   7      137.10      120.13      3.36 o 
  -2   7   7      176.13      167.79      4.29 o 
  -1   7   7        5.50       10.72      1.41 o 
   0   7   7        0.51        1.25      0.79 o 
   1   7   7      186.89      165.04      4.37 o 
   2   7   7      116.45      105.23      4.85 o 
   3   7   7        3.93        3.68      1.39 o 
   4   7   7       10.65       15.09      2.69 o 
   5   7   7        1.66        2.41      1.86 o 
  -6   8   7       12.76       20.46      2.91 o 
  -5   8   7       28.46       29.82      2.79 o 
  -4   8   7       53.38       57.54      3.55 o 
  -3   8   7        0.43        0.15      0.67 o 
  -2   8   7        0.32        0.71      0.81 o 
  -1   8   7       62.96       63.23      3.87 o 
   0   8   7       14.53       16.13      1.62 o 
   1   8   7       18.28       23.13      1.81 o 
   2   8   7        3.67        1.76      1.04 o 
   3   8   7        1.04        0.23      1.16 o 
   4   8   7       50.65       50.92      4.86 o 
  -5   9   7        6.46        8.51      2.52 o 
  -4   9   7      147.35      157.29      9.05 o 
  -3   9   7       17.38       18.93      2.23 o 
  -2   9   7        5.59        5.45      1.61 o 
  -1   9   7       16.51        9.53      1.48 o 
   0   9   7        8.19       10.30      1.50 o 
   1   9   7       30.26       32.64      2.24 o 
   2   9   7        0.62        0.69      1.08 o 
   3   9   7        7.84        9.42      2.47 o 
  -3  10   7       75.69       84.29      4.83 o 
  -2  10   7       17.82       25.46      2.57 o 
  -1  10   7        0.01        1.55      1.05 o 
   0  10   7        6.31        6.80      1.48 o 
   1  10   7       25.50       27.29      2.45 o 
   1 -13   8       88.27      104.58     10.96 o 
  -2 -12   8       27.70       29.84      4.52 o 
  -1 -12   8       18.08       20.51      2.79 o 
   0 -12   8       72.78       85.94      8.25 o 
   1 -12   8       13.70       15.61      3.96 o 
   2 -12   8        3.32        2.26      2.26 o 
   3 -12   8       65.95       79.78      5.02 o 
   4 -12   8        9.17        6.56      4.30 o 
  -4 -11   8       13.77       10.60      4.54 o 
  -3 -11   8       41.00       48.22      8.59 o 
  -2 -11   8       59.34       62.98      5.03 o 
  -1 -11   8       35.87       27.00      2.88 o 
   0 -11   8       34.09       30.84      3.25 o 
   1 -11   8       51.53       52.86      4.18 o 
   2 -11   8        6.55        3.18      1.79 o 
   3 -11   8        7.37        7.76      2.09 o 
   4 -11   8       60.88       57.29      4.06 o 
   5 -11   8       77.60       75.17      7.01 o 
  -5 -10   8        4.29        7.61      2.86 o 
  -4 -10   8       25.25       20.34      4.87 o 
  -3 -10   8       44.61       45.88      6.23 o 
  -2 -10   8        2.53        1.97      1.53 o 
  -1 -10   8        1.52       -0.05      1.19 o 
   0 -10   8        1.51        0.65      1.41 o 
   1 -10   8      265.62      235.38      9.01 o 
   2 -10   8       63.67       70.84      4.56 o 
   3 -10   8        3.21        3.34      1.14 o 
   4 -10   8        2.67        2.94      1.74 o 
   5 -10   8      122.68      130.24     16.16 o 
   6 -10   8       98.18       96.54      4.97 o 
  -5  -9   8        0.06        1.13      2.16 o 
  -4  -9   8        3.65        0.63      2.41 o 
  -3  -9   8       42.79       50.15      5.91 o 
  -2  -9   8        2.24        4.21      1.04 o 
  -1  -9   8        0.01       -0.45      1.00 o 
   0  -9   8      138.85      127.67      5.89 o 
   1  -9   8        0.50        0.00      1.13 o 
   2  -9   8       20.17       17.61      1.71 o 
   3  -9   8       51.72       50.22      2.60 o 
   4  -9   8       95.72       92.46     11.08 o 
   5  -9   8       39.54       43.45      3.18 o 
   6  -9   8       76.72       81.36      4.50 o 
   7  -9   8        7.92       10.06      2.14 o 
  -6  -8   8        2.81        5.39      2.49 o 
  -5  -8   8       34.07       49.15      4.65 o 
  -4  -8   8      132.63      136.84      9.68 o 
  -3  -8   8       60.99       62.37      4.51 o 
  -2  -8   8       47.23       48.09      2.20 o 
  -1  -8   8       96.46       96.10      3.34 o 
   0  -8   8       66.13       70.93      3.69 o 
   1  -8   8      164.05      165.13      4.08 o 
   2  -8   8        8.61        8.31      1.10 o 
   3  -8   8        0.44       -0.12      0.73 o 
   4  -8   8       38.38       33.76      2.64 o 
   5  -8   8       17.74       18.79      2.17 o 
   6  -8   8       33.44       39.60      3.12 o 
   7  -8   8        8.21        8.76      2.52 o 
  -7  -7   8       24.59       21.80      4.83 o 
  -6  -7   8       23.03       23.24      3.58 o 
  -5  -7   8       26.72       23.15      6.20 o 
  -4  -7   8       37.30       40.42      3.85 o 
  -3  -7   8      402.38      402.45     20.19 o 
  -2  -7   8       14.77       18.01      2.04 o 
  -1  -7   8      102.67       96.12      3.29 o 
   0  -7   8      107.03       98.81      3.28 o 
   1  -7   8     1243.62     1233.85     20.09 o 
   2  -7   8       70.83       68.80      2.46 o 
   3  -7   8       53.35       56.25      2.20 o 
   4  -7   8        1.88        1.10      0.92 o 
   5  -7   8       23.89       23.36      2.30 o 
   6  -7   8        2.57        2.33      1.26 o 
   7  -7   8        1.08        0.28      1.21 o 
  -7  -6   8       41.05       45.48      7.40 o 
  -6  -6   8      125.18      123.89     13.27 o 
  -5  -6   8       43.19       46.29      4.14 o 
  -4  -6   8       68.70       67.02      5.31 o 
  -3  -6   8       11.62       11.32      3.15 o 
  -2  -6   8      303.42      292.71      6.39 o 
  -1  -6   8      142.17      142.73      3.97 o 
   0  -6   8      450.21      453.47      6.73 o 
   1  -6   8       16.15       14.14      0.93 o 
   2  -6   8       30.81       26.81      1.62 o 
   3  -6   8      379.79      366.16      8.28 o 
   4  -6   8        8.59        5.53      1.26 o 
   5  -6   8        9.62        4.57      1.88 o 
   6  -6   8       94.53      108.86      4.80 o 
   7  -6   8       27.04       31.35      3.50 o 
   8  -6   8        2.74        0.23      1.81 o 
  -7  -5   8      102.03      108.20      6.55 o 
  -6  -5   8      120.79      123.73      6.71 o 
  -5  -5   8       28.17       34.19      3.62 o 
  -4  -5   8        6.45        6.10      1.90 o 
  -3  -5   8      729.72      669.05     17.41 o 
  -2  -5   8       46.47       43.09      2.34 o 
  -1  -5   8      754.27      748.57     13.39 o 
   0  -5   8       43.91       49.47      1.62 o 
   1  -5   8      602.87      604.20     10.61 o 
   2  -5   8       80.63       81.95      2.66 o 
   3  -5   8       32.38       27.90      1.81 o 
   4  -5   8      338.17      308.30      8.59 o 
   5  -5   8       71.26       76.41      3.71 o 
   6  -5   8       28.87       32.08      2.88 o 
   7  -5   8       40.54       45.09      4.03 o 
   8  -5   8        3.70        2.16      1.41 o 
  -8  -4   8       59.29       57.02      9.90 o 
  -7  -4   8       92.43      104.93      6.37 o 
  -6  -4   8      520.39      554.66     17.98 o 
  -5  -4   8      319.00      324.64     17.26 o 
  -4  -4   8      197.70      199.95      9.83 o 
  -3  -4   8       41.74       38.70      2.42 o 
  -2  -4   8      186.29      177.46      4.29 o 
  -1  -4   8      735.21      702.23     10.37 o 
   0  -4   8       82.11       87.24      2.32 o 
   1  -4   8      386.96      397.31      6.43 o 
   2  -4   8       68.83       70.85      2.36 o 
   3  -4   8       12.50       16.12      1.44 o 
   4  -4   8       63.77       54.07      2.96 o 
   5  -4   8       42.44       48.26      3.02 o 
   6  -4   8        0.18        0.42      1.11 o 
   7  -4   8       90.55      107.60      5.65 o 
   8  -4   8       19.29       22.76      2.64 o 
  -8  -3   8       68.64       75.40      5.67 o 
  -7  -3   8       12.27       16.48      3.72 o 
  -6  -3   8        0.65       -0.74      1.52 o 
  -5  -3   8       78.18       79.82     11.78 o 
  -4  -3   8        2.78        4.47      1.74 o 
  -3  -3   8        0.66        1.43      0.88 o 
  -2  -3   8       15.89       18.56      0.80 o 
  -1  -3   8       42.01       37.39      1.31 o 
   0  -3   8      144.86      152.72      3.36 o 
   1  -3   8      977.20      945.45     13.39 o 
   2  -3   8      103.36       81.71      2.40 o 
   3  -3   8      104.79       99.01      3.38 o 
   4  -3   8      267.95      293.64      8.36 o 
   5  -3   8        0.43        0.45      0.87 o 
   6  -3   8       21.48       18.51      2.11 o 
   7  -3   8        0.02       -0.23      1.01 o 
   8  -3   8        0.00       -0.57      1.35 o 
  -8  -2   8       26.51       20.50      4.02 o 
  -7  -2   8       27.06       32.77      6.08 o 
  -6  -2   8       46.40       39.63      3.84 o 
  -5  -2   8       65.78       61.02      4.31 o 
  -4  -2   8       16.85       16.74      2.67 o 
  -3  -2   8      128.31      123.87      3.69 o 
  -2  -2   8       28.41       25.52      1.02 o 
  -1  -2   8        1.37        1.11      0.39 o 
   0  -2   8      326.16      358.69      5.84 o 
   1  -2   8      214.58      185.41      3.61 o 
   2  -2   8       59.63       41.24      1.58 o 
   3  -2   8       97.80       98.41      2.86 o 
   4  -2   8      367.60      379.23     11.87 o 
   5  -2   8       46.35       55.49      3.67 o 
   6  -2   8       15.94       20.72      2.54 o 
   7  -2   8        6.97        6.76      2.37 o 
   8  -2   8        1.67        2.13      1.51 o 
  -8  -1   8        8.32       11.59      6.67 o 
  -7  -1   8      118.75      109.58      7.22 o 
  -6  -1   8      120.39      104.64      6.68 o 
  -5  -1   8      247.53      245.76     10.54 o 
  -4  -1   8       48.77       40.74      2.47 o 
  -3  -1   8      250.97      249.91      5.22 o 
  -2  -1   8      100.20      104.27      2.40 o 
  -1  -1   8      175.73      197.50      3.69 o 
   0  -1   8       16.20       17.49      1.09 o 
   1  -1   8       10.64       15.61      1.03 o 
   2  -1   8       48.85       41.90      1.60 o 
   3  -1   8        0.01        0.10      0.69 o 
   4  -1   8       73.27       68.39      3.28 o 
   5  -1   8       28.67       30.87      2.86 o 
   6  -1   8       65.50       57.67      3.99 o 
   7  -1   8       57.31       61.07      4.31 o 
   8  -1   8        0.35        1.47      1.60 o 
  -8   0   8        0.82        0.19      2.17 o 
  -7   0   8       54.27       51.18      5.05 o 
  -6   0   8       22.32       20.44      3.96 o 
  -5   0   8      161.12      165.60      8.02 o 
  -4   0   8      317.08      309.47      7.25 o 
  -3   0   8      136.87      136.04      4.21 o 
  -2   0   8       89.43       82.11      2.16 o 
  -1   0   8      256.74      233.66      3.94 o 
   0   0   8       28.93       31.29      1.38 o 
   1   0   8       43.12       42.94      1.59 o 
   2   0   8       17.30       15.30      1.06 o 
   3   0   8       90.97       85.37      2.80 o 
   4   0   8        2.82        2.21      0.89 o 
   5   0   8       12.19       16.03      2.49 o 
   6   0   8        8.15        4.41      2.83 o 
   7   0   8        1.86        5.20      1.83 o 
   8   0   8       74.46       75.32      5.12 o 
  -8   1   8        1.33       -1.87      2.17 o 
  -7   1   8       14.25       10.47      3.62 o 
  -6   1   8       87.54       79.20      6.44 o 
  -5   1   8       20.03       22.29      2.06 o 
  -4   1   8      146.20      135.31      4.19 o 
  -3   1   8      297.05      276.02      5.98 o 
  -2   1   8      208.96      195.17      4.03 o 
  -1   1   8       36.91       38.80      1.52 o 
   0   1   8        8.52        8.99      0.87 o 
   1   1   8       26.56       21.19      1.21 o 
   2   1   8      379.71      351.94      7.55 o 
   3   1   8      425.18      418.41      8.36 o 
   4   1   8       62.04       62.33      2.95 o 
   5   1   8       10.57       12.30      1.66 o 
   6   1   8      115.80      109.03      8.82 o 
   7   1   8        3.07        1.32      1.63 o 
  -8   2   8        1.18       -0.72      2.28 o 
  -7   2   8       31.90       32.46      5.88 o 
  -6   2   8      304.55      292.37      9.25 o 
  -5   2   8      375.45      364.93      8.77 o 
  -4   2   8      807.80      795.78     16.04 o 
  -3   2   8      114.37      110.56      3.37 o 
  -2   2   8      630.75      581.58      9.69 o 
  -1   2   8      490.21      476.92      7.69 o 
   0   2   8       13.34       11.44      0.91 o 
   1   2   8       36.48       31.08      1.60 o 
   2   2   8      650.57      638.57     10.56 o 
   3   2   8      188.60      177.87      5.68 o 
   4   2   8       13.15       15.67      1.77 o 
   5   2   8       31.13       35.51      2.59 o 
   6   2   8       96.85       90.25      5.59 o 
   7   2   8       25.08       22.30      3.31 o 
  -8   3   8        2.86        0.84      2.43 o 
  -7   3   8        0.28        0.43      1.43 o 
  -6   3   8        3.40        4.90      1.36 o 
  -5   3   8       59.53       54.24      2.96 o 
  -4   3   8      262.38      245.47      6.61 o 
  -3   3   8      926.52      867.89     15.55 o 
  -2   3   8       69.50       70.78      4.41 o 
  -1   3   8      326.36      293.68      5.46 o 
   0   3   8      673.15      647.04     12.49 o 
   1   3   8      984.55      938.89     13.71 o 
   2   3   8      103.46       99.60      3.18 o 
   3   3   8      342.39      330.54      8.37 o 
   4   3   8      115.40      117.17      4.40 o 
   5   3   8        1.13        0.55      1.06 o 
   6   3   8        0.85        2.19      1.40 o 
   7   3   8       25.08       27.80      3.75 o 
  -7   4   8       15.22       14.02      2.50 o 
  -6   4   8       12.11       13.84      1.92 o 
  -5   4   8       27.50       27.48      2.30 o 
  -4   4   8      247.31      220.99      7.93 o 
  -3   4   8      382.24      360.82      6.72 o 
  -2   4   8      259.90      255.23      5.32 o 
  -1   4   8        0.03        0.58      0.61 o 
   0   4   8        0.11       -0.01      0.60 o 
   1   4   8      156.64      139.37      3.74 o 
   2   4   8      368.75      356.11      6.27 o 
   3   4   8       21.36       18.27      3.00 o 
   4   4   8       27.13       28.92      3.81 o 
   5   4   8       32.31       34.12      2.75 o 
   6   4   8        0.08        0.47      1.19 o 
  -7   5   8       47.00       50.04      3.45 o 
  -6   5   8        0.02        1.59      1.17 o 
  -5   5   8        2.09        2.53      1.18 o 
  -4   5   8       90.58       80.27      3.69 o 
  -3   5   8        4.01        2.44      0.90 o 
  -2   5   8        0.76        0.31      0.58 o 
  -1   5   8       49.51       45.83      2.07 o 
   0   5   8      240.73      222.28      5.43 o 
   1   5   8      556.46      511.53      9.99 o 
   2   5   8       75.72       76.99      2.64 o 
   3   5   8       11.30       11.29      1.77 o 
   4   5   8        5.39        5.95      1.50 o 
   5   5   8        1.98        1.78      1.29 o 
   6   5   8       74.94       69.72      4.15 o 
  -7   6   8       66.32       77.75      4.29 o 
  -6   6   8       45.97       55.76      5.32 o 
  -5   6   8      125.30      128.70      5.08 o 
  -4   6   8        3.97        1.84      1.93 o 
  -3   6   8        0.79        0.40      0.64 o 
  -2   6   8       13.68       10.68      1.44 o 
  -1   6   8        1.24        1.07      0.74 o 
   0   6   8       33.62       30.15      1.91 o 
   1   6   8       25.95       21.06      1.64 o 
   2   6   8        1.63        0.29      0.72 o 
   3   6   8      114.08      111.40      4.75 o 
   4   6   8      114.50      110.87      4.76 o 
   5   6   8        1.89        1.86      1.51 o 
  -6   7   8       39.05       49.78      3.56 o 
  -5   7   8       86.90       97.66      4.66 o 
  -4   7   8       17.65       15.90      2.12 o 
  -3   7   8       19.57       17.24      1.36 o 
  -2   7   8       44.30       49.28      2.37 o 
  -1   7   8       93.90      107.48      3.99 o 
   0   7   8       98.62       83.12      3.21 o 
   1   7   8        4.82        2.30      1.41 o 
   2   7   8        3.50        2.39      1.04 o 
   3   7   8        0.58       -0.67      1.09 o 
   4   7   8        0.25        1.56      1.32 o 
  -5   8   8        0.28        0.45      1.57 o 
  -4   8   8       29.33       27.40      2.73 o 
  -3   8   8        2.22        2.82      0.95 o 
  -2   8   8       60.10       60.97      2.99 o 
  -1   8   8       50.80       49.95      2.96 o 
   0   8   8       50.01       56.26      2.93 o 
   1   8   8       19.11       26.92      2.06 o 
   2   8   8       41.50       44.95      2.87 o 
   3   8   8       29.70       39.31      4.01 o 
  -4   9   8       12.57        6.30      2.76 o 
  -3   9   8        7.22        9.89      2.01 o 
  -2   9   8        0.64        1.07      1.02 o 
  -1   9   8       36.19       38.07      2.48 o 
   0   9   8       53.51       63.36      3.27 o 
   1   9   8       17.99       17.36      1.84 o 
   2   9   8       24.01       23.96      2.37 o 
  -1  10   8        2.18        3.39      4.97 o 
  -2 -12   9        0.48        1.13      2.71 o 
  -1 -12   9        2.70        0.34      1.76 o 
   0 -12   9        8.60        6.01      2.26 o 
   1 -12   9       56.67       45.62      4.22 o 
   2 -12   9       17.69       20.67      4.07 o 
   3 -12   9       32.96       36.17      6.56 o 
  -3 -11   9       52.54       63.11      5.39 o 
  -2 -11   9       28.58       26.90      4.52 o 
  -1 -11   9       10.20        4.83      1.83 o 
   0 -11   9       90.62       94.44     10.51 o 
   1 -11   9       13.15        9.02      2.31 o 
   2 -11   9       20.08       20.97      3.04 o 
   3 -11   9       88.55       78.58      4.93 o 
   4 -11   9        0.04       -0.63      1.45 o 
   5 -11   9        0.20       -0.23      1.41 o 
  -4 -10   9      117.89      138.73      9.25 o 
  -3 -10   9        1.83        1.16      2.08 o 
  -2 -10   9       23.44       21.54      3.23 o 
  -1 -10   9       88.37      104.25      5.27 o 
   0 -10   9      247.88      259.07      9.75 o 
   1 -10   9       12.70        6.04      5.31 o 
   2 -10   9        5.14        0.47      1.67 o 
   3 -10   9       15.13       16.45      2.62 o 
   4 -10   9        1.52       -0.13      1.25 o 
   5 -10   9        4.93        5.13      1.75 o 
   6 -10   9        7.13        5.95      1.79 o 
  -5  -9   9       12.21       13.00      3.28 o 
  -4  -9   9       12.96       15.68      3.20 o 
  -3  -9   9        3.10       12.78      2.74 o 
  -2  -9   9      195.14      214.85      6.34 o 
  -1  -9   9       50.02       62.44      3.13 o 
   0  -9   9       91.03      103.05      5.27 o 
   1  -9   9      234.38      241.59      9.18 o 
   2  -9   9        1.51        0.98      1.74 o 
   3  -9   9        1.24        1.31      0.90 o 
   4  -9   9        6.03        4.60      1.52 o 
   5  -9   9       57.97       60.23      6.42 o 
   6  -9   9        6.48        5.70      1.77 o 
  -6  -8   9       35.31       40.98      4.92 o 
  -5  -8   9       34.09       28.23      3.92 o 
  -4  -8   9       31.09       35.94      3.97 o 
  -3  -8   9        0.00       -1.41      1.64 o 
  -2  -8   9        1.05        1.01      0.80 o 
  -1  -8   9      102.69      106.22      3.68 o 
   0  -8   9        3.57        3.56      1.51 o 
   1  -8   9        0.48       -0.55      1.09 o 
   2  -8   9        2.40        3.13      1.11 o 
   3  -8   9      234.21      219.48      5.20 o 
   4  -8   9       21.38       26.36      3.66 o 
   5  -8   9       69.41       70.09      3.94 o 
   6  -8   9       58.41       59.92      3.85 o 
   7  -8   9        0.01        0.28      1.40 o 
  -6  -7   9       92.14       94.10      6.33 o 
  -5  -7   9       67.10       64.26      5.12 o 
  -4  -7   9       59.97       58.88      4.64 o 
  -3  -7   9       23.42       19.65      2.83 o 
  -2  -7   9       47.33       42.30      2.05 o 
  -1  -7   9        6.63        4.27      1.12 o 
   0  -7   9     1493.07     1471.83     24.84 o 
   1  -7   9       47.73       44.47      1.96 o 
   2  -7   9      309.93      298.53      6.41 o 
   3  -7   9       31.32       28.29      1.65 o 
   4  -7   9        0.44       -0.64      0.86 o 
   5  -7   9       74.77       75.14      6.91 o 
   6  -7   9       44.86       38.99      3.17 o 
   7  -7   9        0.71       -0.79      1.57 o 
  -7  -6   9       16.13       18.60      3.64 o 
  -6  -6   9       45.32       48.47      7.87 o 
  -5  -6   9        3.75        1.42      3.00 o 
  -4  -6   9        0.54        1.22      1.68 o 
  -3  -6   9        1.14       -0.65      1.39 o 
  -2  -6   9      115.28      117.78      3.52 o 
  -1  -6   9     1041.38     1006.47     17.65 o 
   0  -6   9      409.26      414.71      8.54 o 
   1  -6   9      220.31      229.20      6.40 o 
   2  -6   9        0.40        1.17      0.72 o 
   3  -6   9      713.80      745.61     13.00 o 
   4  -6   9       29.25       43.82      4.91 o 
   5  -6   9       28.00       30.89      2.55 o 
   6  -6   9      126.15      135.31      7.70 o 
   7  -6   9       36.58       32.98      3.08 o 
  -7  -5   9       34.97       39.35      4.54 o 
  -6  -5   9       73.12       72.24      7.43 o 
  -5  -5   9       65.44       63.77      7.67 o 
  -4  -5   9      246.35      240.52      8.95 o 
  -3  -5   9       39.24       38.17      3.47 o 
  -2  -5   9      460.39      436.74     15.35 o 
  -1  -5   9       34.37       39.86      2.08 o 
   0  -5   9      881.89      849.68     13.35 o 
   1  -5   9     1493.17     1435.68     21.21 o 
   2  -5   9        0.61        0.45      0.62 o 
   3  -5   9        3.11        2.05      1.40 o 
   4  -5   9       36.69       45.59      4.92 o 
   5  -5   9       65.00       64.45      3.67 o 
   6  -5   9        1.62        1.09      1.32 o 
   7  -5   9        2.88        2.54      1.56 o 
  -7  -4   9       37.98       32.92      4.23 o 
  -6  -4   9      286.77      309.91     12.25 o 
  -5  -4   9       89.27       97.82      6.14 o 
  -4  -4   9        0.54       -0.18      1.39 o 
  -3  -4   9        0.21        0.44      1.45 o 
  -2  -4   9       79.21       60.39      2.85 o 
  -1  -4   9       17.37       16.25      0.99 o 
   0  -4   9       20.55       21.91      1.27 o 
   1  -4   9      378.73      348.36      6.44 o 
   2  -4   9      372.30      346.46      7.63 o 
   3  -4   9      331.84      328.41      7.72 o 
   4  -4   9       20.35       18.62      1.94 o 
   5  -4   9       33.71       33.82      2.67 o 
   6  -4   9      154.60      155.70      6.01 o 
   7  -4   9       45.62       44.16      3.33 o 
   8  -4   9        2.28        4.52      2.49 o 
  -7  -3   9       60.25       57.83      7.15 o 
  -6  -3   9      140.05      146.99      7.33 o 
  -5  -3   9      122.62      125.25      6.39 o 
  -4  -3   9       41.88       36.37      3.49 o 
  -3  -3   9       72.60       76.93      6.75 o 
  -2  -3   9      185.65      183.32      4.79 o 
  -1  -3   9       73.36       63.26      1.89 o 
   0  -3   9      109.90      108.95      2.57 o 
   1  -3   9        3.41        2.07      0.64 o 
   2  -3   9      233.05      230.63      4.54 o 
   3  -3   9       11.10       20.60      1.86 o 
   4  -3   9       91.48       97.89      8.25 o 
   5  -3   9        0.30        1.78      1.25 o 
   6  -3   9      260.68      258.09     16.05 o 
   7  -3   9       35.71       37.19      7.23 o 
   8  -3   9        0.49       -0.45      2.26 o 
  -8  -2   9        2.56        2.00      2.83 o 
  -7  -2   9       18.72       13.99      4.97 o 
  -6  -2   9        2.70        2.12      2.22 o 
  -5  -2   9      116.69      124.38     20.69 o 
  -4  -2   9       57.47       56.74      7.46 o 
  -3  -2   9       47.71       57.09      2.54 o 
  -2  -2   9       16.14       20.28      1.02 o 
  -1  -2   9       37.87       35.67      1.34 o 
   0  -2   9      196.27      207.54      4.00 o 
   1  -2   9      848.25      823.70     12.06 o 
   2  -2   9        0.08        0.02      0.55 o 
   3  -2   9        1.45        1.45      0.74 o 
   4  -2   9       10.27       17.87      2.28 o 
   5  -2   9      132.29      115.96      5.73 o 
   6  -2   9        1.13        1.06      1.35 o 
   7  -2   9       58.58       51.03      4.15 o 
   8  -2   9       28.35       22.16      4.52 o 
  -8  -1   9       57.01       58.66      6.12 o 
  -7  -1   9       69.34       74.59      6.40 o 
  -6  -1   9        4.74        3.81      2.38 o 
  -5  -1   9      180.50      179.74     13.34 o 
  -4  -1   9       47.25       40.83      4.75 o 
  -3  -1   9      110.18       97.88      2.93 o 
  -2  -1   9        0.55        0.17      0.41 o 
  -1  -1   9       55.76       59.38      2.14 o 
   0  -1   9       43.02       46.22      2.01 o 
   1  -1   9      743.85      703.91     11.31 o 
   2  -1   9      102.40       89.76      2.55 o 
   3  -1   9       88.86       90.39      2.92 o 
   4  -1   9       78.83       84.34      3.72 o 
   5  -1   9       89.37       91.24      7.23 o 
   6  -1   9       41.22       32.36      5.43 o 
   7  -1   9       12.89       13.44      2.54 o 
  -8   0   9      148.39      133.61     12.77 o 
  -7   0   9       24.88       27.75      6.22 o 
  -6   0   9       58.77       60.68      5.76 o 
  -5   0   9       23.19       19.30      3.42 o 
  -4   0   9      288.54      276.41      8.37 o 
  -3   0   9      226.76      212.84      6.02 o 
  -2   0   9       85.70       82.36      2.32 o 
  -1   0   9        0.78        0.41      0.42 o 
   0   0   9        2.08        3.32      0.68 o 
   1   0   9       72.07       59.34      2.09 o 
   2   0   9      143.80      134.42      3.30 o 
   3   0   9       32.17       36.18      2.94 o 
   4   0   9       94.34       95.91      6.81 o 
   5   0   9       66.69       76.87      3.79 o 
   6   0   9       55.87       66.48      4.60 o 
   7   0   9        7.92        7.66      2.26 o 
  -8   1   9        0.84        2.51      2.73 o 
  -7   1   9       41.40       39.41      5.00 o 
  -6   1   9        2.73        4.26      2.43 o 
  -5   1   9       23.06       22.85      2.72 o 
  -4   1   9      196.37      182.59      5.20 o 
  -3   1   9      768.46      748.23     13.53 o 
  -2   1   9        0.15        0.51      0.53 o 
  -1   1   9        8.29        8.63      0.93 o 
   0   1   9      418.11      390.04      6.72 o 
   1   1   9      361.19      345.85      6.55 o 
   2   1   9      117.22      117.99      3.42 o 
   3   1   9       17.22       19.12      1.60 o 
   4   1   9      114.80      103.29      4.89 o 
   5   1   9        0.04       -0.30      0.96 o 
   6   1   9        1.75        1.15      1.46 o 
   7   1   9       41.77       44.55      4.41 o 
  -7   2   9        2.71       -1.88      2.12 o 
  -6   2   9       37.77       37.93      4.78 o 
  -5   2   9       26.81       29.45      2.25 o 
  -4   2   9      251.70      237.49      6.43 o 
  -3   2   9       25.78       22.09      1.71 o 
  -2   2   9        0.83        0.20      0.63 o 
  -1   2   9      576.61      542.68      9.39 o 
   0   2   9       24.84       22.29      1.24 o 
   1   2   9       26.67       24.98      1.54 o 
   2   2   9      300.46      289.56      5.81 o 
   3   2   9      171.73      168.21      5.28 o 
   4   2   9      121.36      116.04      4.43 o 
   5   2   9       11.08       13.86      2.05 o 
   6   2   9       51.44       49.53      4.45 o 
   7   2   9        3.86        3.82      2.12 o 
  -7   3   9       18.88       18.90      4.10 o 
  -6   3   9        2.81        3.56      1.58 o 
  -5   3   9       11.10        8.53      1.88 o 
  -4   3   9      111.68      104.76      4.05 o 
  -3   3   9      270.39      271.33      6.47 o 
  -2   3   9      510.14      479.07      8.61 o 
  -1   3   9     1005.52      963.86     16.84 o 
   0   3   9       29.16       34.38      1.81 o 
   1   3   9      187.38      184.52      4.02 o 
   2   3   9        5.29        5.33      0.97 o 
   3   3   9      257.27      248.46      8.41 o 
   4   3   9      404.57      410.47     13.80 o 
   5   3   9       29.10       30.85      2.58 o 
   6   3   9        0.19       -0.62      1.42 o 
  -7   4   9      222.77      251.14      9.36 o 
  -6   4   9      139.62      146.56      5.43 o 
  -5   4   9        1.43        0.81      1.11 o 
  -4   4   9      110.01      107.39      4.23 o 
  -3   4   9        8.39        9.94      1.06 o 
  -2   4   9      128.65      122.13      3.39 o 
  -1   4   9      148.04      151.08      4.64 o 
   0   4   9       18.05       18.35      1.67 o 
   1   4   9       18.68       17.42      1.45 o 
   2   4   9      149.05      145.02      3.50 o 
   3   4   9      142.63      135.76      5.09 o 
   4   4   9       45.73       46.92      3.13 o 
   5   4   9        0.72        1.07      1.24 o 
   6   4   9       31.89       32.45      4.02 o 
  -7   5   9       24.23       25.80      3.48 o 
  -6   5   9        7.49        8.45      1.85 o 
  -5   5   9       51.24       41.83      2.98 o 
  -4   5   9       10.41        9.64      2.74 o 
  -3   5   9       44.77       44.44      2.31 o 
  -2   5   9       14.58       15.18      1.36 o 
  -1   5   9       67.04       69.26      2.92 o 
   0   5   9      245.22      229.29      5.70 o 
   1   5   9      196.84      204.81      4.95 o 
   2   5   9       60.84       57.09      2.37 o 
   3   5   9        1.55        1.06      1.17 o 
   4   5   9        0.07        0.00      1.13 o 
   5   5   9       13.13       15.77      2.32 o 
  -6   6   9        0.20        1.50      1.42 o 
  -5   6   9        2.49        1.57      1.30 o 
  -4   6   9       11.48       11.72      1.91 o 
  -3   6   9        5.20        5.21      1.14 o 
  -2   6   9        8.27        8.91      1.41 o 
  -1   6   9       34.58       34.57      2.14 o 
   0   6   9      152.49      151.43      4.45 o 
   1   6   9      182.45      203.98      5.54 o 
   2   6   9       43.93       42.98      2.14 o 
   3   6   9        4.81        6.12      1.63 o 
   4   6   9        0.13       -1.14      1.14 o 
   5   6   9        0.30       -0.79      1.36 o 
  -5   7   9        2.19        1.43      1.43 o 
  -4   7   9       15.46       14.56      2.41 o 
  -3   7   9       10.41        9.91      1.19 o 
  -2   7   9        4.94        6.05      1.60 o 
  -1   7   9        0.07       -0.30      0.78 o 
   0   7   9       61.91       57.82      2.82 o 
   1   7   9       82.38       87.52      3.91 o 
   2   7   9       66.37       73.09      3.69 o 
   3   7   9        0.05       -0.60      1.35 o 
   4   7   9        5.88        7.12      1.89 o 
  -4   8   9        5.26        8.51      2.04 o 
  -3   8   9        1.13        1.91      1.45 o 
  -2   8   9        4.95        5.65      1.31 o 
  -1   8   9       79.02       99.73      5.11 o 
   0   8   9       13.49       13.68      1.74 o 
   1   8   9        7.40        6.79      1.60 o 
   2   8   9       56.69       53.15      4.06 o 
  -2   9   9       34.00       36.96      2.69 o 
  -1   9   9        7.25        5.23      1.37 o 
   0   9   9        4.93        6.70      1.46 o 
   1   9   9        7.99       18.31      7.69 o 
  -1 -12  10      137.89      177.90      7.53 o 
   0 -12  10       94.75      100.08      5.99 o 
   1 -12  10       18.92       19.57      3.25 o 
   2 -12  10        0.92        0.79      2.08 o 
  -3 -11  10        1.89       -2.49      3.39 o 
  -2 -11  10       76.15       84.33      7.46 o 
  -1 -11  10       10.40       12.14      3.73 o 
   0 -11  10       59.89       53.06      4.23 o 
   1 -11  10        4.28        7.73      2.31 o 
   2 -11  10       15.92       17.35      3.09 o 
   3 -11  10       13.37       10.85      2.46 o 
   4 -11  10       35.91       26.00      6.10 o 
  -4 -10  10        1.04        1.90      2.48 o 
  -3 -10  10        0.87        3.84      2.39 o 
  -2 -10  10       43.49       48.15      5.65 o 
  -1 -10  10      132.09      150.85      6.71 o 
   0 -10  10      101.36      110.59      5.91 o 
   1 -10  10       72.57       76.98      8.03 o 
   2 -10  10        5.04        3.20      2.26 o 
   3 -10  10       13.76       10.04      3.05 o 
   4 -10  10       14.76       19.01      2.38 o 
   5 -10  10       32.73       40.28      3.42 o 
  -5  -9  10       38.17       44.51      5.05 o 
  -4  -9  10        0.17       -0.45      2.04 o 
  -3  -9  10       36.01       35.62      4.13 o 
  -2  -9  10      257.21      273.82     10.44 o 
  -1  -9  10      120.48      115.57      6.10 o 
   0  -9  10       39.75       38.36      3.51 o 
   1  -9  10       86.68       86.66      5.18 o 
   2  -9  10        1.16        0.43      2.60 o 
   3  -9  10       29.22       29.33      1.91 o 
   4  -9  10       37.85       36.26      3.70 o 
   5  -9  10       74.01       65.64      3.96 o 
   6  -9  10       51.62       54.47      3.81 o 
  -5  -8  10        4.70        4.57      2.72 o 
  -4  -8  10       41.84       38.87      4.29 o 
  -3  -8  10       21.72       21.56      3.29 o 
  -2  -8  10       97.27       97.81      3.51 o 
  -1  -8  10      135.77      141.62      4.79 o 
   0  -8  10      112.63      118.43      7.80 o 
   1  -8  10       35.50       37.77      3.43 o 
   2  -8  10      403.06      405.63      9.19 o 
   3  -8  10      170.87      166.05      4.40 o 
   4  -8  10       37.08       39.13      2.95 o 
   5  -8  10       22.22       18.97      2.46 o 
   6  -8  10        0.57       -1.27      1.27 o 
  -6  -7  10       76.28       79.99      6.12 o 
  -5  -7  10       32.74       28.04      4.47 o 
  -4  -7  10        0.01       -1.63      1.63 o 
  -3  -7  10       33.55       32.46      3.58 o 
  -2  -7  10       24.10       29.90      1.87 o 
  -1  -7  10       18.90       23.82      1.87 o 
   0  -7  10      228.04      219.95      8.39 o 
   1  -7  10      625.87      657.81     19.34 o 
   2  -7  10       39.81       43.02      2.15 o 
   3  -7  10      228.04      215.64      5.15 o 
   4  -7  10        2.83        4.85      1.42 o 
   5  -7  10      478.35      465.02     12.56 o 
   6  -7  10       25.50       25.95      2.83 o 
   7  -7  10       15.41       15.00      2.52 o 
  -6  -6  10      187.50      209.11      9.38 o 
  -5  -6  10      130.35      139.39      7.39 o 
  -4  -6  10       56.46       54.87      4.56 o 
  -3  -6  10        0.54        2.33      1.99 o 
  -2  -6  10       19.47       19.10      1.56 o 
  -1  -6  10      190.95      181.09      4.91 o 
   0  -6  10       77.85       71.31      5.58 o 
   1  -6  10      674.64      652.28     13.03 o 
   2  -6  10       63.87       54.18      2.30 o 
   3  -6  10        6.54        7.20      1.00 o 
   4  -6  10       65.52       57.82      3.40 o 
   5  -6  10       57.88       57.24      3.56 o 
   6  -6  10      198.64      192.19      7.07 o 
   7  -6  10       75.52       85.45      4.78 o 
  -7  -5  10       16.27       15.52      6.41 o 
  -6  -5  10        4.43        2.72      2.35 o 
  -5  -5  10      158.92      159.07      7.67 o 
  -4  -5  10      370.50      384.89     17.61 o 
  -3  -5  10        4.74        5.09      1.98 o 
  -2  -5  10       37.19       36.91      1.96 o 
  -1  -5  10        4.94        3.34      1.04 o 
   0  -5  10      688.28      681.88     12.34 o 
   1  -5  10       44.11       48.45      3.56 o 
   2  -5  10       18.93       25.67      1.74 o 
   3  -5  10       20.01       16.11      1.91 o 
   4  -5  10        4.16        3.60      1.23 o 
   5  -5  10       24.90       24.98      2.50 o 
   6  -5  10        0.01       -0.51      1.07 o 
   7  -5  10        0.40        1.40      1.46 o 
  -7  -4  10        2.43        1.09      2.29 o 
  -6  -4  10       24.54       31.03      4.54 o 
  -5  -4  10        5.76        5.77      2.36 o 
  -4  -4  10       69.77       63.68      6.38 o 
  -3  -4  10        2.02        8.92      2.61 o 
  -2  -4  10       14.95       18.44      1.64 o 
  -1  -4  10       45.25       43.46      2.57 o 
   0  -4  10      516.63      496.78      7.92 o 
   1  -4  10      121.19      118.53      3.53 o 
   2  -4  10       46.79       43.36      2.19 o 
   3  -4  10       99.85       97.72      3.99 o 
   4  -4  10        0.48        0.34      1.12 o 
   5  -4  10       29.06       28.62      2.93 o 
   6  -4  10       29.45       37.66      3.52 o 
   7  -4  10        6.42        6.22      1.92 o 
  -7  -3  10        3.68        8.67      3.42 o 
  -6  -3  10       17.09       22.91      4.23 o 
  -5  -3  10        5.17        1.70      2.33 o 
  -4  -3  10       23.26       18.32      3.68 o 
  -3  -3  10       71.70       57.67      3.56 o 
  -2  -3  10       17.00       16.55      1.44 o 
  -1  -3  10       15.86       14.35      1.05 o 
   0  -3  10      119.35      121.89      2.91 o 
   1  -3  10      381.55      364.51      6.64 o 
   2  -3  10       68.40       67.97      2.41 o 
   3  -3  10      239.40      233.33      7.06 o 
   4  -3  10        3.17        3.79      1.41 o 
   5  -3  10       39.49       36.15      3.35 o 
   6  -3  10       31.24       30.15      3.73 o 
   7  -3  10       14.91       11.13      3.62 o 
  -7  -2  10        0.28       -1.02      2.72 o 
  -6  -2  10       26.21       36.17      4.92 o 
  -5  -2  10      287.33      286.10     12.55 o 
  -4  -2  10       67.28       63.88      5.60 o 
  -3  -2  10        0.13        0.39      1.21 o 
  -2  -2  10      347.42      338.06      6.93 o 
  -1  -2  10      250.40      247.01      5.02 o 
   0  -2  10        4.74        4.85      0.75 o 
   1  -2  10      609.81      595.23      9.94 o 
   2  -2  10       49.98       50.15      1.94 o 
   3  -2  10       36.76       32.82      2.22 o 
   4  -2  10        0.73        0.73      1.03 o 
   5  -2  10       19.32       23.42      2.77 o 
   6  -2  10       44.24       44.21      3.91 o 
   7  -2  10       24.00       25.33      3.27 o 
  -7  -1  10       11.05       14.00      4.41 o 
  -6  -1  10      114.64      102.87      7.49 o 
  -5  -1  10       69.43       81.20      6.53 o 
  -4  -1  10       21.95       10.89      3.96 o 
  -3  -1  10       90.07       97.46      3.76 o 
  -2  -1  10      794.60      688.86     11.16 o 
  -1  -1  10      143.00      126.38      2.92 o 
   0  -1  10      143.11      155.27      3.50 o 
   1  -1  10        5.64        5.45      0.95 o 
   2  -1  10       64.63       63.35      2.23 o 
   3  -1  10        1.07        1.04      0.82 o 
   4  -1  10       24.24       19.11      2.06 o 
   5  -1  10       26.15       19.56      4.30 o 
   6  -1  10       19.33       13.33      3.17 o 
   7  -1  10       24.69       23.07      3.19 o 
  -7   0  10        3.55        3.19      3.96 o 
  -6   0  10       20.20       18.89      5.09 o 
  -5   0  10       26.69       25.57      5.54 o 
  -4   0  10        3.74        2.23      1.29 o 
  -3   0  10       15.11        8.81      1.67 o 
  -2   0  10      163.33      152.27      4.09 o 
  -1   0  10      852.32      783.29     11.68 o 
   0   0  10      131.39      130.21      3.18 o 
   1   0  10       36.12       35.67      2.66 o 
   2   0  10       30.64       29.47      1.76 o 
   3   0  10      278.57      275.73      6.37 o 
   4   0  10       98.11       93.08      4.23 o 
   5   0  10      109.54       99.76      4.56 o 
   6   0  10        1.40       -0.32      1.46 o 
   7   0  10        1.44       -0.01      1.92 o 
  -7   1  10       21.93       23.01      4.45 o 
  -6   1  10       25.28       36.28      4.89 o 
  -5   1  10        4.02       10.08      4.97 o 
  -4   1  10       34.41       32.00      2.89 o 
  -3   1  10        0.59        1.46      1.07 o 
  -2   1  10      136.03      134.77      3.41 o 
  -1   1  10       37.07       35.80      1.87 o 
   0   1  10      447.11      448.92      7.48 o 
   1   1  10      500.64      480.95      8.66 o 
   2   1  10      171.08      169.48      4.04 o 
   3   1  10       45.88       50.10      2.50 o 
   4   1  10      135.09      143.76      5.64 o 
   5   1  10      117.61      119.64      5.30 o 
   6   1  10        3.82        2.94      3.05 o 
   7   1  10        0.10        0.23      2.94 o 
  -7   2  10       34.47       29.02      4.93 o 
  -6   2  10        1.66        1.75      2.43 o 
  -5   2  10        0.02        1.12      1.27 o 
  -4   2  10       36.44       39.57      3.46 o 
  -3   2  10       80.53       75.55      3.06 o 
  -2   2  10      802.78      755.94     12.52 o 
  -1   2  10      514.54      507.72      9.14 o 
   0   2  10      335.20      311.94      6.32 o 
   1   2  10     1045.20     1025.34     16.37 o 
   2   2  10      192.28      186.48      4.42 o 
   3   2  10      442.96      409.92     14.80 o 
   4   2  10       67.17       66.30      3.47 o 
   5   2  10      287.51      304.39     11.18 o 
   6   2  10      169.37      177.92      9.72 o 
  -7   3  10        1.10        1.71      2.93 o 
  -6   3  10       10.41       13.26      2.64 o 
  -5   3  10      129.48      119.08      4.65 o 
  -4   3  10      111.40      106.71      4.47 o 
  -3   3  10        2.19        2.70      1.11 o 
  -2   3  10       16.01       11.80      1.14 o 
  -1   3  10      324.60      318.35      6.53 o 
   0   3  10      425.52      409.75     13.80 o 
   1   3  10       52.38       50.31      2.03 o 
   2   3  10      127.96      122.38      3.21 o 
   3   3  10       25.49       24.21      2.77 o 
   4   3  10       24.23       19.99      2.25 o 
   5   3  10        0.12        1.09      1.30 o 
   6   3  10       57.38       57.78      4.64 o 
  -6   4  10       19.37       28.16      3.43 o 
  -5   4  10        0.06        0.22      1.14 o 
  -4   4  10        0.20        0.70      0.98 o 
  -3   4  10       12.07       10.59      1.00 o 
  -2   4  10       61.17       52.82      2.73 o 
  -1   4  10      124.38      122.31      5.67 o 
   0   4  10       16.90       18.56      1.67 o 
   1   4  10      128.89      126.63      3.74 o 
   2   4  10       59.97       56.56      2.57 o 
   3   4  10       85.35       87.50      4.44 o 
   4   4  10       19.90       14.95      2.04 o 
   5   4  10        2.16        2.09      1.68 o 
  -6   5  10       51.76       55.14      9.75 o 
  -5   5  10       15.86       17.76      2.23 o 
  -4   5  10        0.12        0.78      1.20 o 
  -3   5  10        2.89        5.40      0.98 o 
  -2   5  10        4.95        7.24      1.17 o 
  -1   5  10        5.20        5.27      1.08 o 
   0   5  10        0.02       -0.10      0.73 o 
   1   5  10       93.29       92.17      3.39 o 
   2   5  10       35.56       34.86      2.74 o 
   3   5  10        0.17        0.63      1.15 o 
   4   5  10       10.18       10.57      3.07 o 
   5   5  10       58.99       54.13      4.60 o 
  -5   6  10       71.40       74.73      5.16 o 
  -4   6  10       35.12       43.07      3.16 o 
  -3   6  10       12.43       10.25      1.21 o 
  -2   6  10        1.10       -0.23      1.20 o 
  -1   6  10       14.51       15.89      1.67 o 
   0   6  10       74.90       78.45      3.26 o 
   1   6  10       19.09       21.77      1.87 o 
   2   6  10       40.63       41.84      2.82 o 
   3   6  10        2.48        3.98      1.66 o 
   4   6  10        7.67        6.03      1.83 o 
  -4   7  10        0.41        0.94      1.48 o 
  -3   7  10        7.49       12.99      2.22 o 
  -2   7  10       11.35       11.25      1.45 o 
  -1   7  10       23.88       19.56      1.91 o 
   0   7  10       70.66       77.21      3.33 o 
   1   7  10      167.31      195.05     10.32 o 
   2   7  10        0.00        1.13      1.19 o 
   3   7  10        0.02       -1.31      2.03 o 
  -3   8  10        2.66        4.72      2.02 o 
  -2   8  10       17.04       19.49      2.39 o 
  -1   8  10       61.84       86.22      4.35 o 
   0   8  10       42.87       46.74      2.78 o 
   1   8  10       61.69       59.21      3.42 o 
  -2 -11  11       74.63       82.52      7.69 o 
  -1 -11  11        8.35        7.11      2.15 o 
   0 -11  11        6.07       13.02      2.63 o 
   1 -11  11       76.73       78.69      5.50 o 
   2 -11  11        0.13        2.83      2.24 o 
   3 -11  11        3.07        5.20      3.84 o 
  -3 -10  11       16.29       11.48      7.12 o 
  -2 -10  11       13.64       11.08      3.39 o 
  -1 -10  11       95.21       83.39      5.65 o 
   0 -10  11      277.11      289.32     10.95 o 
   1 -10  11        4.14        4.06      1.99 o 
   2 -10  11        0.46        1.58      1.92 o 
   3 -10  11        0.46       -2.03      2.71 o 
   4 -10  11        2.11        0.90      3.39 o 
  -4  -9  11       23.11       22.10      4.70 o 
  -3  -9  11        1.54        1.57      2.35 o 
  -2  -9  11       39.44       39.11      4.97 o 
  -1  -9  11       37.64       33.04      4.75 o 
   0  -9  11       90.63       81.10      7.01 o 
   1  -9  11        1.62       -0.11      1.60 o 
   2  -9  11        0.05        1.54      1.74 o 
   3  -9  11       29.54       31.62      3.18 o 
   4  -9  11      140.07      140.35      5.78 o 
   5  -9  11      183.33      186.89      7.12 o 
  -5  -8  11        9.80        6.82      3.61 o 
  -4  -8  11       42.18       57.37      5.15 o 
  -3  -8  11      147.89      150.97     10.01 o 
  -2  -8  11        5.94        4.59      1.20 o 
  -1  -8  11        1.76        2.94      1.60 o 
   0  -8  11       75.21       72.97      5.99 o 
   1  -8  11       19.11       17.52      2.79 o 
   2  -8  11      158.22      159.89      7.49 o 
   3  -8  11       34.22       32.13      2.01 o 
   4  -8  11      167.90      178.61      7.57 o 
   5  -8  11        6.71        6.24      2.32 o 
   6  -8  11       12.27       14.62      2.49 o 
  -5  -7  11       23.24       27.24      4.02 o 
  -4  -7  11       23.50       28.23      5.21 o 
  -3  -7  11       41.35       40.18      4.22 o 
  -2  -7  11      144.30      136.83      5.33 o 
  -1  -7  11       84.11       85.03      3.68 o 
   0  -7  11        9.99        6.41      1.83 o 
   1  -7  11       81.25       81.36      5.11 o 
   2  -7  11       99.99       99.88      3.63 o 
   3  -7  11       90.73       88.77      3.06 o 
   4  -7  11        9.61       12.95      1.97 o 
   5  -7  11       91.57      107.15      5.06 o 
   6  -7  11        0.27        0.54      1.40 o 
  -6  -6  11       44.10       47.40      5.18 o 
  -5  -6  11       13.34       20.70      3.71 o 
  -4  -6  11        5.86        5.93      2.73 o 
  -3  -6  11       19.55       20.56      3.20 o 
  -2  -6  11      387.55      375.94     11.46 o 
  -1  -6  11        0.54        1.87      1.03 o 
   0  -6  11        9.17        7.61      1.83 o 
   1  -6  11       12.21       12.21      2.40 o 
   2  -6  11      698.13      691.07     14.01 o 
   3  -6  11      224.50      226.27      6.17 o 
   4  -6  11        4.24        3.69      1.79 o 
   5  -6  11       30.80       36.57      3.07 o 
   6  -6  11        3.58        8.09      1.95 o 
  -6  -5  11       42.53       44.66      4.98 o 
  -5  -5  11       37.48       41.79      4.61 o 
  -4  -5  11      119.45      125.53      6.99 o 
  -3  -5  11      113.21       92.35      6.78 o 
  -2  -5  11       26.68       26.93      2.14 o 
  -1  -5  11       34.23       37.76      3.69 o 
   0  -5  11      171.67      180.51      7.86 o 
   1  -5  11        3.95        3.39      0.96 o 
   2  -5  11        9.79        9.78      1.39 o 
   3  -5  11       65.56       71.08      3.59 o 
   4  -5  11      142.97      146.26      7.91 o 
   5  -5  11       47.59       44.20      3.73 o 
   6  -5  11        1.66        1.16      1.41 o 
   7  -5  11        0.09        3.62      2.71 o 
  -6  -4  11       56.04       57.43      6.23 o 
  -5  -4  11      165.68      161.51      9.43 o 
  -4  -4  11       98.83       99.51      7.19 o 
  -3  -4  11       92.83       96.25      6.85 o 
  -2  -4  11       52.03       42.86      2.18 o 
  -1  -4  11       39.39       28.64      2.21 o 
   0  -4  11        2.01        1.58      0.71 o 
   1  -4  11       68.66       61.87      2.68 o 
   2  -4  11       23.02       28.15      1.92 o 
   3  -4  11        0.01       -0.35      0.89 o 
   4  -4  11        7.68        9.20      1.99 o 
   5  -4  11       38.48       33.38      3.35 o 
   6  -4  11        2.00        3.30      1.67 o 
   7  -4  11       33.52       34.82      5.43 o 
  -7  -3  11        0.24       -2.17      2.63 o 
  -6  -3  11       18.35       16.94      4.23 o 
  -5  -3  11       49.79       61.23      6.07 o 
  -4  -3  11       13.17       14.04      6.78 o 
  -3  -3  11      176.71      157.37      7.73 o 
  -2  -3  11      242.23      191.53      6.20 o 
  -1  -3  11        3.26        7.48      1.52 o 
   0  -3  11       86.16       97.83      3.17 o 
   1  -3  11        0.55       -0.14      0.57 o 
   2  -3  11      111.10      111.14      3.36 o 
   3  -3  11       20.02       21.04      2.19 o 
   4  -3  11       24.32       23.64      2.82 o 
   5  -3  11        0.73        1.06      1.41 o 
   6  -3  11        1.27        1.46      2.26 o 
   7  -3  11        7.60        6.44      2.24 o 
  -7  -2  11       11.47        8.03      5.76 o 
  -6  -2  11       15.08       14.17      3.91 o 
  -5  -2  11        3.77        7.72      3.11 o 
  -4  -2  11      114.30      112.20      7.75 o 
  -3  -2  11        3.90        4.05      1.75 o 
  -2  -2  11       61.01       45.01      3.71 o 
  -1  -2  11        0.75        0.71      0.58 o 
   0  -2  11      550.19      488.65      9.32 o 
   1  -2  11       12.24       13.73      1.42 o 
   2  -2  11       32.34       35.82      2.43 o 
   3  -2  11      153.65      152.78      4.75 o 
   4  -2  11       71.53       75.50     11.19 o 
   5  -2  11       29.22       27.35      9.38 o 
   6  -2  11       19.48       22.02      4.97 o 
   7  -2  11        0.79        1.13      2.49 o 
  -7  -1  11        5.86        9.80      3.75 o 
  -6  -1  11      144.23      142.45     15.83 o 
  -5  -1  11        6.56        6.17      2.95 o 
  -4  -1  11       82.68       68.31      6.15 o 
  -3  -1  11      167.96      155.43      5.11 o 
  -2  -1  11      467.91      414.15      7.52 o 
  -1  -1  11       46.87       44.34      1.73 o 
   0  -1  11      236.68      218.96      5.21 o 
   1  -1  11      574.65      540.42     11.34 o 
   2  -1  11        2.05        2.84      0.83 o 
   3  -1  11       22.64       18.64      1.80 o 
   4  -1  11        1.80        0.92      1.92 o 
   5  -1  11      230.13      208.60      8.88 o 
   6  -1  11       98.63      110.69      6.24 o 
  -7   0  11       15.15       10.63      5.20 o 
  -6   0  11       41.00       36.72      5.27 o 
  -5   0  11      186.54      189.71     10.39 o 
  -4   0  11       63.28       60.36      5.91 o 
  -3   0  11       51.30       52.68      3.23 o 
  -2   0  11      252.82      226.22      4.87 o 
  -1   0  11       89.45       85.25      4.28 o 
   0   0  11       19.82       25.62      1.79 o 
   1   0  11       38.86       41.70      2.04 o 
   2   0  11      458.86      459.23      8.33 o 
   3   0  11       18.19       20.32      2.65 o 
   4   0  11      142.60      152.42      5.87 o 
   5   0  11       45.34       48.25      3.43 o 
   6   0  11       15.16       13.39      2.77 o 
  -7   1  11        0.01        2.02      2.84 o 
  -6   1  11        5.86        5.23      3.09 o 
  -5   1  11       17.47       22.08      4.38 o 
  -4   1  11        0.02       -0.10      1.23 o 
  -3   1  11       21.30       26.97      1.92 o 
  -2   1  11      474.50      447.42      8.25 o 
  -1   1  11      124.85      117.78      3.39 o 
   0   1  11      306.42      293.47      5.95 o 
   1   1  11       67.86       63.11      2.84 o 
   2   1  11      125.47      122.25      3.47 o 
   3   1  11      105.84      106.87      3.71 o 
   4   1  11      310.75      310.59      9.41 o 
   5   1  11      198.81      202.91      7.38 o 
   6   1  11       52.06       52.68      4.72 o 
  -6   2  11       39.60       47.90      5.92 o 
  -5   2  11        1.97        1.30      2.23 o 
  -4   2  11        5.81        2.50      2.08 o 
  -3   2  11       26.47       30.24      2.11 o 
  -2   2  11       93.28       96.14      2.98 o 
  -1   2  11        2.51        0.54      0.82 o 
   0   2  11      167.88      157.59      7.33 o 
   1   2  11      149.08      139.10      3.51 o 
   2   2  11       30.40       25.62      1.75 o 
   3   2  11        1.14        2.52      1.27 o 
   4   2  11       21.59       23.01      2.56 o 
   5   2  11      198.75      198.12      7.49 o 
   6   2  11       87.99       79.80      9.50 o 
  -6   3  11       33.01       35.16      5.43 o 
  -5   3  11       42.55       40.65      3.75 o 
  -4   3  11        3.37        2.81      1.26 o 
  -3   3  11        1.64        1.62      1.70 o 
  -2   3  11       27.36       28.41      1.73 o 
  -1   3  11        0.21        0.62      1.19 o 
   0   3  11        1.27        1.57      0.87 o 
   1   3  11       35.18       37.40      2.88 o 
   2   3  11       49.37       51.13      2.13 o 
   3   3  11       20.71       19.32      2.24 o 
   4   3  11       95.40      104.95      4.70 o 
   5   3  11      121.31      129.74     10.63 o 
  -6   4  11        5.13        5.10      2.18 o 
  -5   4  11      111.87      134.73     10.71 o 
  -4   4  11       29.36       28.25      2.58 o 
  -3   4  11        4.64        2.21      1.13 o 
  -2   4  11       71.60       73.29      4.03 o 
  -1   4  11       60.19       66.30      3.51 o 
   0   4  11       57.87       59.82      2.79 o 
   1   4  11       10.65        6.38      1.30 o 
   2   4  11       36.81       38.31      2.12 o 
   3   4  11        7.42        5.23      1.65 o 
   4   4  11       17.42       14.27      2.21 o 
   5   4  11        7.15       -2.03      3.39 o 
  -5   5  11        1.31        2.53      1.51 o 
  -4   5  11        0.84        0.35      1.14 o 
  -3   5  11       10.08        8.58      1.72 o 
  -2   5  11      125.87      143.85      4.45 o 
  -1   5  11       94.90       98.58      3.77 o 
   0   5  11       23.98       25.43      3.22 o 
   1   5  11        4.27        3.89      1.18 o 
   2   5  11       26.55       31.46      2.86 o 
   3   5  11       96.53       98.29      7.47 o 
   4   5  11        0.21       -0.51      1.79 o 
  -4   6  11        3.41        3.73      2.48 o 
  -3   6  11       15.67       16.25      2.30 o 
  -2   6  11        0.08        0.76      0.89 o 
  -1   6  11       12.13       11.94      1.87 o 
   0   6  11       19.59       16.85      1.78 o 
   1   6  11       51.69       47.53      3.06 o 
   2   6  11        1.20        3.68      1.41 o 
   3   6  11       68.29       70.52      6.30 o 
  -3   7  11      107.39      125.51      8.07 o 
  -2   7  11       80.20      103.59      4.96 o 
  -1   7  11       27.23       29.94      2.34 o 
   0   7  11       10.16        7.46      2.08 o 
   1   7  11        9.59        9.96      1.64 o 
  -1 -11  12        3.31        1.10      3.28 o 
   0 -11  12       10.26       10.51      2.72 o 
   1 -11  12        2.42        1.02      2.08 o 
   2 -11  12       72.81       76.88      5.99 o 
  -2 -10  12        8.52        5.43      3.17 o 
  -1 -10  12        4.79        3.28      1.92 o 
   0 -10  12       14.06       14.55      2.79 o 
   1 -10  12       17.22       25.60      3.52 o 
   2 -10  12        0.00        0.30      2.15 o 
   3 -10  12        2.07       -0.68      2.94 o 
   4 -10  12        9.10       11.76      4.75 o 
  -3  -9  12       64.60       87.36      8.14 o 
  -2  -9  12       96.44      102.41      8.36 o 
  -1  -9  12       85.25       85.18      5.05 o 
   0  -9  12        1.35       -0.23      1.51 o 
   1  -9  12       17.63       14.75      2.88 o 
   2  -9  12       16.93       20.37      7.12 o 
   3  -9  12       81.94       73.25      8.14 o 
  -4  -8  12       85.65       83.82      6.37 o 
  -3  -8  12        9.53        7.22      2.89 o 
  -2  -8  12       44.15       41.37      5.43 o 
  -1  -8  12       62.58       67.16      4.38 o 
   0  -8  12      121.62      130.14      6.55 o 
   1  -8  12       46.80       44.22      4.00 o 
   2  -8  12       11.81       12.12      2.63 o 
   3  -8  12      104.99      101.73      9.27 o 
   4  -8  12       24.71       26.32      2.71 o 
   5  -8  12       28.98       23.06      2.71 o 
  -5  -7  12      113.21      135.47      8.13 o 
  -4  -7  12      143.92      148.75      8.07 o 
  -3  -7  12        6.85        1.74      2.26 o 
  -2  -7  12        5.14        5.84      1.27 o 
  -1  -7  12       32.86       28.62      3.73 o 
   0  -7  12      155.46      147.39      6.94 o 
   1  -7  12       74.59       54.04      4.32 o 
   2  -7  12       59.23       55.25      5.43 o 
   3  -7  12       62.54       63.16      3.60 o 
   4  -7  12      232.68      243.06      9.85 o 
   5  -7  12       28.10       34.22      3.27 o 
  -5  -6  12       83.63       83.44      6.47 o 
  -4  -6  12       27.55       24.66      3.90 o 
  -3  -6  12      103.42      109.32      7.92 o 
  -2  -6  12       66.72       75.80      5.22 o 
  -1  -6  12        4.94        4.70      2.28 o 
   0  -6  12       29.84       30.58      3.25 o 
   1  -6  12       32.54       29.64      3.36 o 
   2  -6  12       52.50       54.74      2.80 o 
   3  -6  12       45.77       48.14      3.16 o 
   4  -6  12        4.66        3.31      1.57 o 
   5  -6  12       39.28       39.33      8.82 o 
   6  -6  12      114.95      134.36     11.08 o 
  -6  -5  12       12.85        6.09      3.91 o 
  -5  -5  12        2.09        1.31      2.82 o 
  -4  -5  12        0.24       -2.83      2.83 o 
  -3  -5  12      177.09      164.10     18.88 o 
  -2  -5  12      161.73      163.64      4.26 o 
  -1  -5  12        0.02        0.20      1.12 o 
   0  -5  12        1.58        1.28      1.35 o 
   1  -5  12       81.36       69.34      4.70 o 
   2  -5  12      213.60      217.14      5.92 o 
   3  -5  12       63.26       68.62      3.69 o 
   4  -5  12       30.90       31.54      3.25 o 
   5  -5  12        6.88        9.99      2.33 o 
   6  -5  12       22.32       34.35      4.86 o 
  -6  -4  12        0.01        1.62      3.02 o 
  -5  -4  12        6.00        7.63      4.07 o 
  -4  -4  12       23.09       18.64      3.99 o 
  -3  -4  12       21.15       17.32      3.75 o 
  -2  -4  12        3.16        6.45      1.63 o 
  -1  -4  12       33.02       29.49      2.84 o 
   0  -4  12      107.90       93.82      3.61 o 
   1  -4  12        0.08        0.54      0.81 o 
   2  -4  12       95.71       92.57      3.53 o 
   3  -4  12      126.28      130.96      5.61 o 
   4  -4  12      171.03      185.98      7.92 o 
   5  -4  12       24.08       25.97      3.15 o 
   6  -4  12        1.29        1.97      1.74 o 
  -6  -3  12       89.60       96.90      8.15 o 
  -5  -3  12       18.75       16.96      4.16 o 
  -4  -3  12       69.01       75.02      6.71 o 
  -3  -3  12      235.40      211.18      8.15 o 
  -2  -3  12       18.63       15.31      2.90 o 
  -1  -3  12       25.15       20.68      2.27 o 
   0  -3  12       50.19       52.53      2.28 o 
   1  -3  12       78.70       81.40      5.75 o 
   2  -3  12      145.27      130.53      3.81 o 
   3  -3  12       96.33      100.03      5.14 o 
   4  -3  12       63.47       62.28      4.45 o 
   5  -3  12       32.66       40.42      4.52 o 
   6  -3  12       27.06       39.42      6.10 o 
  -6  -2  12       92.21       97.30     10.96 o 
  -5  -2  12       55.38       54.59      6.23 o 
  -4  -2  12      100.79       94.94      7.59 o 
  -3  -2  12       93.94       97.70      5.55 o 
  -2  -2  12        3.40        0.43      1.17 o 
  -1  -2  12      182.58      168.15      4.30 o 
   0  -2  12      335.42      296.94      6.95 o 
   1  -2  12        3.60        3.40      0.90 o 
   2  -2  12       17.85       18.51      1.57 o 
   3  -2  12       57.37       57.03      2.94 o 
   4  -2  12        2.97        2.49      1.50 o 
   5  -2  12       30.21       32.68      5.20 o 
   6  -2  12        0.96        1.77      1.74 o 
  -6  -1  12       15.22        8.31      3.83 o 
  -5  -1  12        0.31        1.86      2.79 o 
  -4  -1  12      102.92       87.01      7.27 o 
  -3  -1  12      234.52      232.17      8.93 o 
  -2  -1  12       79.30       77.20      2.88 o 
  -1  -1  12        3.08        1.35      0.71 o 
   0  -1  12       58.57       50.43      2.34 o 
   1  -1  12       77.46       70.63      2.59 o 
   2  -1  12       32.30       29.00      2.47 o 
   3  -1  12        0.89        0.89      1.02 o 
   4  -1  12      186.72      190.46      6.80 o 
   5  -1  12       38.15       26.22      3.47 o 
   6  -1  12        3.77        1.05      1.74 o 
  -6   0  12       14.12       16.26      4.41 o 
  -5   0  12        6.62        3.98      3.01 o 
  -4   0  12        6.09        4.90      2.82 o 
  -3   0  12       14.76       11.67      2.05 o 
  -2   0  12       19.17       17.78      1.35 o 
  -1   0  12       20.70       23.21      1.73 o 
   0   0  12       84.70       95.62      2.93 o 
   1   0  12       87.52       81.50      3.29 o 
   2   0  12       13.32       13.65      1.36 o 
   3   0  12      417.31      413.73      9.85 o 
   4   0  12       90.55       90.79      4.50 o 
   5   0  12       13.12       15.57      2.41 o 
   6   0  12       81.11       96.31      9.95 o 
  -6   1  12       19.56       13.19      4.34 o 
  -5   1  12       16.75       18.70      8.25 o 
  -4   1  12        0.86        2.69      2.77 o 
  -3   1  12       97.51       98.35      4.47 o 
  -2   1  12      142.03      130.68      3.59 o 
  -1   1  12        6.35        5.20      1.76 o 
   0   1  12        1.14        1.61      0.75 o 
   1   1  12       15.62       15.73      1.63 o 
   2   1  12       54.14       49.28      2.29 o 
   3   1  12      106.56      112.97      4.33 o 
   4   1  12       27.35       24.32      2.62 o 
   5   1  12        0.01        0.24      1.34 o 
  -6   2  12       49.27       70.90      7.43 o 
  -5   2  12       86.36       93.15     15.71 o 
  -4   2  12        0.66        1.47      1.94 o 
  -3   2  12      100.05       94.52      3.72 o 
  -2   2  12      173.37      168.33      4.56 o 
  -1   2  12        3.40        1.89      0.87 o 
   0   2  12       33.53       34.18      2.15 o 
   1   2  12       26.41       27.33      2.09 o 
   2   2  12       95.13       93.50      3.16 o 
   3   2  12        0.08        0.03      1.25 o 
   4   2  12        0.43       -0.01      1.32 o 
   5   2  12       13.66       16.84      2.58 o 
  -5   3  12        0.02        0.35      1.64 o 
  -4   3  12        2.71        7.24      2.07 o 
  -3   3  12       34.59       34.32      2.44 o 
  -2   3  12       68.72       58.70      2.62 o 
  -1   3  12       23.81       18.32      1.71 o 
   0   3  12      125.63      129.32      4.15 o 
   1   3  12       13.33       16.28      1.83 o 
   2   3  12       27.42       28.83      1.84 o 
   3   3  12       14.44       18.22      2.51 o 
   4   3  12       57.47       57.10      7.33 o 
  -5   4  12       57.34       57.47      9.12 o 
  -4   4  12       14.80       20.06      2.40 o 
  -3   4  12        0.00        0.91      1.21 o 
  -2   4  12       41.71       37.06      2.22 o 
  -1   4  12       13.13       11.05      2.52 o 
   0   4  12       21.51       27.02      2.07 o 
   1   4  12        2.65        2.53      1.10 o 
   2   4  12        1.01       -0.41      1.08 o 
   3   4  12       24.84       23.71      3.07 o 
  -4   5  12       18.63       17.06      2.62 o 
  -3   5  12      135.00      143.73      5.67 o 
  -2   5  12        7.15       10.07      1.71 o 
  -1   5  12       37.80       42.63      2.56 o 
   0   5  12        0.10        0.25      1.00 o 
   1   5  12        7.91       10.22      1.53 o 
   2   5  12       61.95       66.28      3.67 o 
   3   5  12        5.40        2.94      5.20 o 
  -3   6  12        0.63        2.20      1.60 o 
  -2   6  12        4.70        2.50      1.11 o 
  -1   6  12       45.35       53.65      2.91 o 
   0   6  12       41.86       62.82      3.13 o 
   1   6  12       10.35       10.20      2.41 o 
  -1 -10  13       44.94       51.80      4.18 o 
   0 -10  13       53.53       56.74      4.79 o 
   1 -10  13       11.94        8.15      2.63 o 
   2 -10  13        0.30       -0.43      1.99 o 
  -2  -9  13       44.32       54.03      6.78 o 
  -1  -9  13       84.31       99.57     10.51 o 
   0  -9  13        1.97        4.41      2.15 o 
   1  -9  13       25.48       27.44      3.67 o 
   2  -9  13        5.12        0.64      2.06 o 
   3  -9  13        2.04       -0.45      3.17 o 
  -3  -8  13       70.17       79.80      9.72 o 
  -2  -8  13       53.00       66.92      7.23 o 
  -1  -8  13       22.23       20.85      2.82 o 
   0  -8  13       46.17       53.06      4.44 o 
   1  -8  13       12.39       14.20      7.01 o 
   2  -8  13        0.57       -0.27      1.74 o 
   3  -8  13       49.78       40.92      6.33 o 
  -4  -7  13        1.88        2.16      4.07 o 
  -3  -7  13      100.94      116.22     10.17 o 
  -2  -7  13        0.35        0.39      0.89 o 
  -1  -7  13        6.19        4.20      1.84 o 
   0  -7  13      122.54      143.07      7.17 o 
   1  -7  13       44.68       55.69      4.60 o 
   2  -7  13       13.21       12.79      2.83 o 
   3  -7  13      146.17      163.23     11.76 o 
   4  -7  13       54.22       55.76      4.29 o 
   5  -7  13        6.31        8.50      2.38 o 
  -5  -6  13       11.79       13.31      4.47 o 
  -4  -6  13       60.29       40.97      5.82 o 
  -3  -6  13       33.30       57.52      6.34 o 
  -2  -6  13        1.87        1.39      1.99 o 
  -1  -6  13       46.97       48.91      6.22 o 
   0  -6  13       98.11      102.86      5.95 o 
   1  -6  13        3.59        4.11      2.03 o 
   2  -6  13        4.89        3.45      1.96 o 
   3  -6  13      138.37      143.10      5.59 o 
   4  -6  13       71.51       75.88      5.00 o 
   5  -6  13       24.82       29.60      5.31 o 
  -5  -5  13       41.46       46.09      6.30 o 
  -4  -5  13       23.60       23.19      4.71 o 
  -3  -5  13       62.34       75.72      7.05 o 
  -2  -5  13       47.68       57.63      4.21 o 
  -1  -5  13       26.84       36.12      3.39 o 
   0  -5  13        0.09        1.07      2.83 o 
   1  -5  13        3.71        2.59      1.74 o 
   2  -5  13       11.17       10.08      1.69 o 
   3  -5  13        4.56        3.49      1.39 o 
   4  -5  13       15.07       17.90      2.82 o 
   5  -5  13       27.98       31.28      3.53 o 
  -5  -4  13       39.30       46.36      7.35 o 
  -4  -4  13       56.59       55.31      6.30 o 
  -3  -4  13       80.91       77.50      5.15 o 
  -2  -4  13       31.56       36.22      2.42 o 
  -1  -4  13      121.21       94.37      4.76 o 
   0  -4  13        3.26        4.80      1.84 o 
   1  -4  13        5.39        2.57      1.34 o 
   2  -4  13       69.39       72.32      3.63 o 
   3  -4  13      143.63      153.74      5.85 o 
   4  -4  13        6.55        7.52      3.28 o 
   5  -4  13       11.55       10.57      2.38 o 
  -5  -3  13        6.92       11.78      4.28 o 
  -4  -3  13       31.89       40.86      5.66 o 
  -3  -3  13       35.01       25.59      3.48 o 
  -2  -3  13       30.99       30.03      2.26 o 
  -1  -3  13        1.15        0.93      1.36 o 
   0  -3  13       23.56       16.12      2.72 o 
   1  -3  13      149.93      128.11      4.99 o 
   2  -3  13      412.01      386.88      8.14 o 
   3  -3  13       74.65       79.41      4.18 o 
   4  -3  13        0.01        1.67      1.57 o 
   5  -3  13        2.56        3.49      1.84 o 
  -6  -2  13       22.05       20.12      7.46 o 
  -5  -2  13        0.01        0.53      3.15 o 
  -4  -2  13       69.89       55.27      6.31 o 
  -3  -2  13       17.21       14.06      2.96 o 
  -2  -2  13       79.01       64.14      4.35 o 
  -1  -2  13        6.48        8.85      1.23 o 
   0  -2  13       59.96       51.58      2.56 o 
   1  -2  13        0.48       -0.24      0.84 o 
   2  -2  13      192.37      176.75      4.77 o 
   3  -2  13      297.57      282.08      8.19 o 
   4  -2  13       31.95       30.48      3.47 o 
   5  -2  13       12.33        9.13      2.47 o 
  -6  -1  13       23.57       12.43      7.01 o 
  -5  -1  13        0.21        2.01      3.04 o 
  -4  -1  13       63.07       67.97      7.12 o 
  -3  -1  13      102.21       88.72      5.80 o 
  -2  -1  13       24.66       27.61      1.91 o 
  -1  -1  13       43.80       49.90      2.81 o 
   0  -1  13        9.86       13.03      1.66 o 
   1  -1  13        7.86        8.07      1.30 o 
   2  -1  13        4.08        2.85      1.06 o 
   3  -1  13       12.78       10.26      1.72 o 
   4  -1  13       17.27       23.93      2.67 o 
   5  -1  13      198.91      206.01      9.49 o 
  -5   0  13        0.54        2.52      3.15 o 
  -4   0  13        0.33       -2.60      2.60 o 
  -3   0  13       59.40       56.75      4.87 o 
  -2   0  13       25.80       29.66      2.09 o 
  -1   0  13      110.80      114.42      5.93 o 
   0   0  13      292.51      302.41      6.33 o 
   1   0  13       42.23       41.83      2.34 o 
   2   0  13        1.17        0.59      0.99 o 
   3   0  13       12.46       13.98      1.87 o 
   4   0  13       55.64       57.69      8.22 o 
   5   0  13       20.49       30.58      3.66 o 
  -5   1  13       51.09       59.04      7.03 o 
  -4   1  13        2.65        5.95      3.30 o 
  -3   1  13       75.82       79.62      4.24 o 
  -2   1  13       11.82       11.85      1.46 o 
  -1   1  13       43.50       44.66      2.37 o 
   0   1  13      102.47       99.50      3.58 o 
   1   1  13        0.08       -0.33      0.77 o 
   2   1  13       32.30       31.34      2.09 o 
   3   1  13       59.48       61.85      3.44 o 
   4   1  13       21.41       24.05      3.32 o 
  -5   2  13       27.09       22.75      5.15 o 
  -4   2  13        1.55        0.51      1.69 o 
  -3   2  13        0.11        0.93      1.86 o 
  -2   2  13       14.42       14.10      1.69 o 
  -1   2  13        8.82        8.17      1.34 o 
   0   2  13       21.36       23.63      1.95 o 
   1   2  13        0.01        1.23      0.87 o 
   2   2  13       97.06      100.97      3.99 o 
   3   2  13       28.04       27.04      3.23 o 
   4   2  13       11.22       14.49      2.49 o 
  -4   3  13       47.20       54.43      4.52 o 
  -3   3  13      234.12      244.41      7.50 o 
  -2   3  13       10.98       13.96      1.55 o 
  -1   3  13       14.02       16.04      1.70 o 
   0   3  13        1.84        1.39      1.03 o 
   1   3  13       76.37       92.60      3.62 o 
   2   3  13       20.66       22.69      2.52 o 
   3   3  13        5.53        4.03      4.30 o 
  -4   4  13        1.75        1.97      2.20 o 
  -3   4  13        3.57        3.34      1.58 o 
  -2   4  13       37.02       37.41      2.29 o 
  -1   4  13       90.88      102.64      3.96 o 
   0   4  13       71.47       85.84      3.62 o 
   1   4  13        0.95        1.70      1.26 o 
   2   4  13       13.78       15.88      2.27 o 
  -2   5  13      111.33      135.71      6.64 o 
  -1   5  13       11.17       12.85      2.94 o 
   0   5  13        0.19        1.83      1.21 o 
   1   5  13        7.99        7.02      1.78 o 
  -1  -9  14       51.42       64.21      4.97 o 
   0  -9  14      133.63      155.82     10.29 o 
   1  -9  14       41.23       44.35      4.60 o 
   2  -9  14       95.16       94.68      6.30 o 
  -2  -8  14        4.59        7.46      3.84 o 
  -1  -8  14       75.28       85.76      5.32 o 
   0  -8  14       22.46       23.08      3.41 o 
   1  -8  14        0.39        2.56      2.05 o 
   2  -8  14       43.39       48.54      4.64 o 
   3  -8  14       24.24       29.39      5.65 o 
  -2  -7  14       54.58       48.38      6.78 o 
  -1  -7  14       42.14       46.48      4.01 o 
   0  -7  14        0.43        2.25      1.90 o 
   1  -7  14       12.20       13.79      3.02 o 
   2  -7  14        0.45        1.70      2.08 o 
   3  -7  14        0.78        1.36      3.17 o 
  -4  -6  14        2.08       -1.00      3.41 o 
  -3  -6  14       12.52        7.90      3.96 o 
  -2  -6  14        9.29        8.54      1.65 o 
  -1  -6  14      154.79      166.29     14.02 o 
   0  -6  14       78.23       71.93      7.23 o 
   1  -6  14        0.94        1.46      1.79 o 
   2  -6  14       19.45       16.69      3.02 o 
   3  -6  14       41.58       42.73      6.33 o 
   4  -6  14        9.66        9.98      2.38 o 
  -4  -5  14        5.43        4.60      3.83 o 
  -3  -5  14        2.04        0.74      2.30 o 
  -2  -5  14        7.46        6.07      1.53 o 
  -1  -5  14        4.09        3.91      1.92 o 
   0  -5  14       71.80       78.53      6.44 o 
   1  -5  14       99.14       96.26      6.05 o 
   2  -5  14       62.37       70.78      5.03 o 
   3  -5  14       11.19       19.22      2.88 o 
   4  -5  14       18.32       20.94      2.97 o 
  -4  -4  14       33.39       30.83      5.60 o 
  -3  -4  14       27.91       40.04      4.19 o 
  -2  -4  14        7.90        4.20      2.74 o 
  -1  -4  14       14.78       15.83      5.31 o 
   0  -4  14       36.91       42.10      3.96 o 
   1  -4  14        5.87        4.59      1.63 o 
   2  -4  14       18.56       13.61      1.99 o 
   3  -4  14      110.84      121.54      6.30 o 
   4  -4  14      185.57      197.88     10.40 o 
   5  -4  14       27.23       33.69      4.75 o 
  -5  -3  14       10.66        4.09      3.75 o 
  -4  -3  14       70.89       72.27      7.33 o 
  -3  -3  14       54.65       65.09      6.02 o 
  -2  -3  14       96.09       96.38      4.35 o 
  -1  -3  14       95.76      106.53      4.18 o 
   0  -3  14        8.68        9.80      2.29 o 
   1  -3  14       17.31       14.12      2.74 o 
   2  -3  14       95.62       89.49      4.21 o 
   3  -3  14       28.46       27.86      3.03 o 
   4  -3  14      120.74      119.71     15.15 o 
   5  -3  14       49.65       59.01      6.33 o 
  -5  -2  14       38.17       41.23      8.93 o 
  -4  -2  14       13.10       10.79      4.06 o 
  -3  -2  14       28.27       25.18      3.75 o 
  -2  -2  14      146.65      147.32      5.60 o 
  -1  -2  14      132.23      122.11      4.64 o 
   0  -2  14       12.03       13.65      2.26 o 
   1  -2  14        0.27       -0.95      0.95 o 
   2  -2  14       25.67       29.22      2.24 o 
   3  -2  14       56.75       53.46      4.24 o 
   4  -2  14        0.04        1.20      1.79 o 
  -5  -1  14        4.33        1.08      3.53 o 
  -4  -1  14        0.45        0.35      3.02 o 
  -3  -1  14        6.02        6.34      2.61 o 
  -2  -1  14        0.13        0.39      1.18 o 
  -1  -1  14        1.78        2.34      1.28 o 
   0  -1  14       17.43       19.90      1.90 o 
   1  -1  14       49.20       50.06      4.57 o 
   2  -1  14      104.42      106.88      4.16 o 
   3  -1  14       41.44       47.01      3.83 o 
   4  -1  14        3.98        3.48      1.66 o 
  -4   0  14        4.95        3.09      3.53 o 
  -3   0  14      143.83      181.49     10.36 o 
  -2   0  14       16.11       22.25      1.96 o 
  -1   0  14        4.13        2.64      2.25 o 
   0   0  14        4.82       11.28      1.49 o 
   1   0  14       12.26       13.11      1.73 o 
   2   0  14       25.99       23.11      2.02 o 
   3   0  14        8.29       12.09      2.16 o 
   4   0  14       26.59       34.43      3.37 o 
  -4   1  14       70.89       79.40      7.99 o 
  -3   1  14       89.21       94.82      7.79 o 
  -2   1  14        0.20       -0.55      0.99 o 
  -1   1  14       31.32       27.62      2.06 o 
   0   1  14       64.85       63.46      3.41 o 
   1   1  14       37.56       39.90      2.70 o 
   2   1  14       43.42       44.63      2.68 o 
   3   1  14        1.07        1.62      1.71 o 
  -4   2  14       24.00       28.03      8.14 o 
  -3   2  14        0.01        0.57      1.72 o 
  -2   2  14      107.12      128.98      4.67 o 
  -1   2  14      232.59      259.51      6.56 o 
   0   2  14       38.37       42.77      2.61 o 
   1   2  14        2.96        4.90      1.30 o 
   2   2  14       24.95       28.85      2.40 o 
   3   2  14       82.90      100.20     13.11 o 
  -3   3  14        8.00       10.92      2.67 o 
  -2   3  14        0.00       -0.07      0.99 o 
  -1   3  14        5.12        4.98      1.33 o 
   0   3  14       54.72       58.15      3.04 o 
   1   3  14       44.13       44.15      2.77 o 
   2   3  14       19.62       18.15      2.77 o 
  -2   4  14       20.54       26.00      7.69 o 
  -1   4  14       14.66       10.20      1.60 o 
   0   4  14       38.22       43.03      3.11 o 
   0  -8  15        2.55        1.05      3.50 o 
   1  -8  15       29.81       26.69      3.89 o 
  -2  -7  15        7.58        6.33      4.07 o 
  -1  -7  15        9.73        8.89      2.46 o 
   0  -7  15       23.41       32.62      7.23 o 
   1  -7  15      100.88      106.02     14.02 o 
   2  -7  15      109.26      109.51      6.55 o 
  -3  -6  15       65.29       80.03      9.27 o 
  -2  -6  15        0.17       -1.36      2.94 o 
  -1  -6  15        0.01       -1.57      1.57 o 
   0  -6  15        8.44       16.42      2.93 o 
   1  -6  15        3.09        0.93      2.05 o 
   2  -6  15       63.99       71.72      5.34 o 
   3  -6  15       77.13       92.92      9.27 o 
  -3  -5  15      158.89      160.56      9.56 o 
  -2  -5  15       54.36       58.37      3.62 o 
  -1  -5  15       24.39       20.01      3.01 o 
   0  -5  15        1.29        1.47      1.79 o 
   1  -5  15       16.10       17.32      4.41 o 
   2  -5  15        0.03       -0.43      1.90 o 
   3  -5  15       13.35       15.83      4.52 o 
  -3  -4  15       39.59       27.57      4.83 o 
  -2  -4  15       54.52       56.02      3.34 o 
  -1  -4  15       19.09       27.93      2.50 o 
   0  -4  15        4.94        4.39      2.03 o 
   1  -4  15       16.06       20.59      7.12 o 
   2  -4  15       22.35       21.48      3.19 o 
   3  -4  15       42.14       37.62     10.74 o 
  -4  -3  15      164.67      211.38     17.41 o 
  -3  -3  15        2.37        1.72      3.19 o 
  -2  -3  15        3.39        7.33      1.61 o 
  -1  -3  15        5.79        6.95      1.61 o 
   0  -3  15       66.23       61.19      7.35 o 
   1  -3  15        0.83        0.12      1.40 o 
   2  -3  15        3.03        4.45      1.66 o 
   3  -3  15       23.99       29.40      6.22 o 
  -4  -2  15       18.95       15.15      6.78 o 
  -3  -2  15       31.90       31.52      5.15 o 
  -2  -2  15       23.68       24.58      2.48 o 
  -1  -2  15        1.26       -0.29      1.58 o 
   0  -2  15        0.01       -0.13      1.02 o 
   1  -2  15       49.61       50.18      3.54 o 
   2  -2  15        0.08       -1.03      1.03 o 
   3  -2  15       69.95       79.64      6.14 o 
  -3  -1  15        3.91        5.59      3.26 o 
  -2  -1  15       68.29       68.86      3.90 o 
  -1  -1  15      245.31      304.60     14.78 o 
   0  -1  15       22.47       24.18      2.19 o 
   1  -1  15        5.03        2.67      1.28 o 
   2  -1  15       41.30       39.00      2.71 o 
   3  -1  15       16.28       19.24      2.55 o 
  -3   0  15        0.71        2.92      3.20 o 
  -2   0  15       96.48      111.93      5.86 o 
  -1   0  15      137.65      157.85      5.53 o 
   0   0  15        0.87        3.83      1.46 o 
   1   0  15        2.38        1.01      1.23 o 
   2   0  15       69.92       76.42      5.32 o 
   3   0  15       10.28       16.14      2.99 o 
  -3   1  15       13.01       18.74     10.63 o 
  -2   1  15        0.13        0.80      1.20 o 
  -1   1  15        1.36        3.29      1.66 o 
   0   1  15       41.32       59.58      3.07 o 
   1   1  15       11.00       11.94      1.76 o 
   2   1  15        0.19        0.99      1.18 o 
  -2   2  15       26.03       28.53      6.89 o 
  -1   2  15       58.61       76.98      3.40 o 
   0   2  15        0.23        0.00      1.12 o 
   1   2  15        4.04        4.12      1.47 o 
   0  -6  16        0.01       -1.77      2.01 o 
  -1  -5  16        0.14        0.96      1.41 o 
   0  -5  16        1.59        1.31      2.05 o 
   1  -5  16        0.25       -1.41      1.92 o 
  -2  -4  16      138.73      134.29     12.43 o 
  -1  -4  16        2.51        2.48      1.44 o 
   0  -4  16        2.65        2.32      2.09 o 
   1  -4  16       11.81       13.17      3.09 o 
   2  -4  16       35.91       34.56      3.83 o 
  -2  -3  16       56.98       55.61      8.59 o 
  -1  -3  16        9.06        6.79      4.86 o 
   0  -3  16        6.33        3.15      2.12 o 
   1  -3  16        5.73        3.57      2.29 o 
   2  -3  16        0.47        0.42      1.80 o 
  -2  -2  16        6.46        8.24      1.79 o 
  -1  -2  16        1.64       -1.25      1.64 o 
   0  -2  16        9.85        9.73      2.50 o 
   1  -2  16       45.62       53.82      3.84 o 
  -1  -1  16       77.88       94.22      5.64 o 
   0  -1  16        0.23        0.41      1.53 o 
   1  -1  16       26.75       36.10      2.74 o 
                                                 
